# Supplementary material for: DNA Barcoding of Japanese Click Beetles (Coleoptera, Elateridae)
Source: PLoS One. 2015 Jan 30;10(1):e0116612. doi: 10.1371/journal.pone.0116612 (PMC4312051; doi:10.1371/journal.pone.0116612)
Supplement: S1 Table — (XLSX) [file pone.0116612.s005.xlsx]

## Sheet: 1210編集
Table S1. Data of specimens used in this study
Species	Subfamily	Sample ID	BOLD ID	SDNCU ID	BIN Registry a	DDBJ/EMBL/GenBank	Country	Pref./Province	Exact Site	Economic plant infested b,c,d
Abelater pulchelus (Miwa, 1933)	Elaterinae	Apul1	JEBP152-13	SDNCU-A0484	BOLD:ACI6415	KM612281	Japan	Okinawa	Ishigaki, Yarabu rindo
Abelater satoi (Ôhira, 1968)	Elaterinae	Asat1	JEBP156-13	SDNCU-A0543	BOLD:ACI6414	KM612282	Japan	Okinawa	Ishigaki Isl., Nagura
Acteniceromorphus kurofunei (Miwa, 1934)	Dendrometrinae	Akur1	JEBP096-13	SDNCU-A0361	BOLD:AAS0509	KM612286	Japan	Tochigi	Nasushiobara, Momura, Ohkawa rindo
Acteniceromorphus kurofunei (Miwa, 1934)	Dendrometrinae	Akur2	JEBP097-13	SDNCU-A0382	BOLD:AAS0509	KM612285	Japan	Yamagata	Nishiokitama, Iide, Hirokawara
Acteniceromorphus kurofunei (Miwa, 1934)	Dendrometrinae	Akur4	JEBP098-13	SDNCU-A0744	BOLD:AAS0509	KM612284	Japan	Nagano	Iida, Kami, Shirabiso-kogen
Acteniceromorphus kurofunei (Miwa, 1934)	Dendrometrinae	Akur5	JEBP099-13	SDNCU-A0745	BOLD:AAS0509	KM612283	Japan	Ehime	Niihama, Mt. Besshi Dozangoe
Acteniceromorphus nishidai Kishii, 1986	Dendrometrinae	Anis1	JEBP117-13	SDNCU-A0762	BOLD:ACI6008	KM612287	Japan	Kochi	Mt. Kamegamori
Acteniceromorphus selectus (Candèze, 1865)	Dendrometrinae	Asel1	JEBP172-13	SDNCU-A0488	BOLD:ACI6600	KM612288	Japan	Hokkaido	Kushiro, Lake Harutori
Acteniceromorphus tengu (Miwa, 1934)	Dendrometrinae	Atng1	JEBP186-13	SDNCU-A0331	BOLD:ACI6377	KM612289	Japan	Yamanashi	Hokuto, Sutama, Masutomi-onsen
Actenicerus aerosus aerosus (Lewis, 1879)	Dendrometrinae	Aaera1	JEBP001-13	SDNCU-A0152	BOLD:AAS0511	KM612295	Japan	Aichi	Minamishitara, Mt. Hongu
Actenicerus aerosus aerosus (Lewis, 1879)	Dendrometrinae	Aaera2	JEBP002-13	SDNCU-A0503	BOLD:AAS0511	KM612300	Japan	Kyoto	Otokuni, Ohyamazaki, Mt. Tenno
Actenicerus aerosus aerosus (Lewis, 1879)	Dendrometrinae	Aaera3	JEBP003-13	SDNCU-A0504	BOLD:AAS0511	KM612299	Japan	Oita	Takeda, Mt. Sobo
Actenicerus aerosus aerosus (Lewis, 1879)	Dendrometrinae	Aaera4	JEBP004-13	SDNCU-A0505	BOLD:AAS0511	KM612301	Japan	Yamagata	Nishiokitama, Oguni, Mt. Iide- Nukumidaira
Actenicerus aerosus aerosus (Lewis, 1879)	Dendrometrinae	Aaera5	JEBP005-13	SDNCU-A0514	BOLD:AAS0511	KM612298	Japan	Ehime	Niihama, Mt. Nishiyama
Actenicerus aerosus aerosus (Lewis, 1879)	Dendrometrinae	Aaera6	JEBP006-13	SDNCU-A0529	BOLD:AAS0511	KM612293	Japan	Gifu	Minokamo, Ibuka
Actenicerus aerosus aerosus (Lewis, 1879)	Dendrometrinae	Aaera7	JEBP007-13	SDNCU-A0558	BOLD:AAS0511	KM612294	Japan	Aichi	Okazaki, Kashiyama
Actenicerus aerosus aerosus (Lewis, 1879)	Dendrometrinae	Aaera8	JEBP008-13	SDNCU-A0628	BOLD:AAS0511	KM612296	Japan	Tochigi	Sano, Mt. Himuro
Actenicerus aerosus aerosus (Lewis, 1879)	Dendrometrinae	Aaera9	JEBP009-13	SDNCU-A0164	BOLD:AAS0511	KM612297	Japan	Aichi	Toyota, Mt. Mikuni
Actenicerus alternatus (Heyden, 1886)	Dendrometrinae	Aalt1	JEBP012-13	SDNCU-A0509	BOLD:ACI6758	KM612302	Russia	Primorsky	Khasansky, Gamov, nr. Andreyevka
Actenicerus athoides (Kishii, 1955)	Dendrometrinae	Aatho1	JEBP017-13	SDNCU-A0212	BOLD:AAS0512	KM612303	Japan	Aomori	Towada, Sarukura
Actenicerus athoides (Kishii, 1955)	Dendrometrinae	Aatho2	JEBP018-13	SDNCU-A0864	BOLD:ACI5246	KM612304	Japan	Miyagi	Mt. Higashikurikoma
Actenicerus bungo Kishii, 2004	Dendrometrinae	Abun1	JEBP039-13	SDNCU-A0696	BOLD:ACI6380	KM612305	Japan	Oita	Takeda, Mt. Sobo
Actenicerus giganteus Kishii, 1975	Dendrometrinae	Agig1	JEBP058-13	SDNCU-A0334	BOLD:ACI6508	KM612308	Japan	Tochigi	Ashikaga, Omata, Iwakirisawa
Actenicerus giganteus Kishii, 1975	Dendrometrinae	Agig2	JEBP059-13	SDNCU-A0429	BOLD:AAS0514	KM612307	Japan	Mie	Inabe, Fujiwara, Hongo Kokurumidani
Actenicerus giganteus Kishii, 1975	Dendrometrinae	Agig3	JEBP060-13	SDNCU-A0549	BOLD:ACI6508	KM612306	Japan	Gunma	Tano, Ueno, Narahara
Actenicerus giganteus Kishii, 1975	Dendrometrinae	Agig4	JEBP061-13	SDNCU-A0850	BOLD:ACI5193	KM612309	Japan	Kyoto	Uji, Shirakawamiyanomae
Actenicerus kiashianus (Miwa, 1928)	Dendrometrinae	Akia1	JEBP080-13	SDNCU-A0190	BOLD:ACI5886	KM612311	Japan	Nagano	Shimoina, Mt. Jatouge
Actenicerus kiashianus (Miwa, 1928)	Dendrometrinae	Akia2	JEBP082-13	SDNCU-A0209	BOLD:ACI6597	KM612313	Japan	Fukushima	Nihonmatsu, Adatara kougen
Actenicerus kiashianus (Miwa, 1928)	Dendrometrinae	Akia3	JEBP083-13	SDNCU-A0217	BOLD:AAS0513	KM612314	Japan	Nagano	Shimoina, Achi
Actenicerus kiashianus (Miwa, 1928)	Dendrometrinae	Akia5	JEBP084-13	SDNCU-A0239	BOLD:ACI5887	KM612315	Japan	Shiga	Taga, Ojigabata, Chano
Actenicerus kiashianus (Miwa, 1928)	Dendrometrinae	Akia6	JEBP085-13	SDNCU-A0431	BOLD:AAS0513	KM612316	Japan	Nara	Nara, Mt. Kasuga
Actenicerus kiashianus (Miwa, 1928)	Dendrometrinae	Akia7	JEBP086-13	SDNCU-A0436	BOLD:ACI6406	KM612317	Japan	Aichi	Mt. Chausu
Actenicerus kiashianus (Miwa, 1928)	Dendrometrinae	Akia8	JEBP087-13	SDNCU-A0626	BOLD:ACI5887	KM612310	Japan	Tochigi	Sano, Mt. Himuro
Actenicerus kiashianus (Miwa, 1928)	Dendrometrinae	Akia10	JEBP081-13	SDNCU-A0226	BOLD:ACI6597	KM612312	Japan	Aichi	Kitashitara, Toyone, Mt. Chausu
Actenicerus kidonoi Ôhira, 2006	Dendrometrinae	Akid1	JEBP088-13	SDNCU-A0256	BOLD:ACI6599	KM612323	Japan	Aichi	Toyota, Yanami, Hyakubuse Yanami nishi wetland
Actenicerus kidonoi Ôhira, 2006	Dendrometrinae	Akid2	JEBP089-13	SDNCU-A0358	BOLD:AAS0508	KM612322	Japan	Aichi	Shinshiro, Tsukude, Kawajiri-shiroato
Actenicerus kidonoi Ôhira, 2006	Dendrometrinae	Akid3	JEBP090-13	SDNCU-A0426	BOLD:ACI6675	KM612321	Japan	Aichi	Shinshiro, Tsukude, Kawajiri-shiroato
Actenicerus kidonoi Ôhira, 2006	Dendrometrinae	Akid4	JEBP091-13	SDNCU-A0553	BOLD:ACI6675	KM612320	Japan	Aichi	Okazaki, Oro, Oro wetland
Actenicerus kidonoi Ôhira, 2006	Dendrometrinae	Akid5	JEBP092-13	SDNCU-A0554	BOLD:AAS0508	KM612319	Japan	Aichi	Okazaki, Oro, Oro wetland
Actenicerus kidonoi Ôhira, 2006	Dendrometrinae	Akid6	JEBP093-13	SDNCU-A0555	BOLD:AAS0508	KM612318	Japan	Aichi	Okazaki, Tokkawa
Actenicerus kidonoi Ôhira, 2006	Dendrometrinae	Akid7	JEBP094-13	SDNCU-A0556	BOLD:ACI6675	KM612325	Japan	Aichi	Shinshiro, Arumi
Actenicerus kidonoi Ôhira, 2006	Dendrometrinae	Akid8	JEBP095-13	SDNCU-A0827	BOLD:ACI6675	KM612324	Japan	Aichi	Okazaki, Tokkawa
Actenicerus naomii Kishii, 1996	Dendrometrinae	Anao1	JEBP112-13	SDNCU-A0202	BOLD:AAS0507	KM612328	Japan	Ehime	Kamiukena, Kumakogen, Mt. Ishizuchi
Actenicerus naomii Kishii, 1996	Dendrometrinae	Anao2	JEBP113-13	SDNCU-A0203	BOLD:AAS0507	KM612327	Japan	Ehime	Saijo, Kamegamori
Actenicerus naomii Kishii, 1996	Dendrometrinae	Anao3	JEBP114-13	SDNCU-A0207	BOLD:AAS0507	KM612326	Japan	Ehime	Kamiukena, Kumakogen, Mt. Kasatori
Actenicerus nempta Kishii, 1996	Dendrometrinae	Anem1	JEBP115-13	SDNCU-A0215	BOLD:ACI6509	KM612329	Japan	Aomori	Hirakawa, Yunosawa
Actenicerus odaisanus (Miwa, 1928)	Dendrometrinae	Aoda1	JEBP119-13	SDNCU-A0332	BOLD:AAS0502	KM612330	Japan	Nara	Yoshino, Kamikitayama, Odaigahara
Actenicerus odaisanus (Miwa, 1928)	Dendrometrinae	Aoda2	JEBP120-13	SDNCU-A0649	BOLD:AAS0502	KM612331	Japan	Nara	Yoshino, Odaigahara
Actenicerus ohbayashii Ôhira, 1964	Dendrometrinae	Aohb1	JEBP124-13	SDNCU-A0469	BOLD:ACI6106	KM612332	Japan	Hiroshima	Yamagata, Kitahiroshima, Nishiyawatahara Shinkawa tameike
Actenicerus ohbayashii Ôhira, 1964	Dendrometrinae	Aohb2	JEBP125-13	SDNCU-A0616	BOLD:ACI6106	KM612333	Japan	Hiroshima	Yamagata, Kitahiroshima, Nishiyawatahara Ozekii wetland
Actenicerus orientalis (Candèze, 1889)	Dendrometrinae	Aori1	JEBP131-13	SDNCU-A0192	BOLD:AAS0508	KM612345	Japan	Nagano	Shimoina, Jibuzaka-touge
Actenicerus orientalis (Candèze, 1889)	Dendrometrinae	Aori2	JEBP136-13	SDNCU-A0201	BOLD:ACI5194	KM612338	Japan	Niigata	Iwafune, Awashima
Actenicerus orientalis (Candèze, 1889)	Dendrometrinae	Aori3	JEBP137-13	SDNCU-A0208	BOLD:ACI5194	KM612337	Japan	Fukushima	Nihonmatsu, Adatara kougen
Actenicerus orientalis (Candèze, 1889)	Dendrometrinae	Aori4	JEBP138-13	SDNCU-A0218	BOLD:ACI5195	KM612335	Japan	Nagano	Shimoina, Achi
Actenicerus orientalis (Candèze, 1889)	Dendrometrinae	Aori5	JEBP139-13	SDNCU-A0349	BOLD:AAS0508	KM612340	Japan	Aichi	Minamishitara, Mt. Hongu
Actenicerus orientalis (Candèze, 1889)	Dendrometrinae	Aori6	JEBP140-13	SDNCU-A0350	BOLD:ACI5195	KM612341	Japan	Gifu	Nakatsugawa, Nenoue-kogen
Actenicerus orientalis (Candèze, 1889)	Dendrometrinae	Aori7	JEBP141-13	SDNCU-A0351	BOLD:ACI5194	KM612342	Japan	Gunma	Tone, Minakami, Mt. Tanigawa Ichinokurasawa
Actenicerus orientalis (Candèze, 1889)	Dendrometrinae	Aori8	JEBP142-13	SDNCU-A0352	BOLD:AAS0501	KM612344	Japan	Shiga	Nagahama, Yogo, Washimi
Actenicerus orientalis (Candèze, 1889)	Dendrometrinae	Aori9	JEBP143-13	SDNCU-A0353	BOLD:ACI5441	KM612343	Japan	Oita	Takeda, Mt. Sobo
Actenicerus orientalis (Candèze, 1889)	Dendrometrinae	Aori10	JEBP132-13	SDNCU-A0440	BOLD:ACI5442	KM612346	Japan	Fukushima	Nishishirakawa, Nishigou, Mabune
Actenicerus orientalis (Candèze, 1889)	Dendrometrinae	Aori12	JEBP133-13	SDNCU-A0862	BOLD:ACI6674	KM612334	Japan	Miyagi	Mt. Kurikoma Iwakagamidaira
Actenicerus orientalis (Candèze, 1889)	Dendrometrinae	Aori13	JEBP134-13	SDNCU-A0863	BOLD:ACI6509	KM612336	Japan	Miyagi	Mt. Higashikurikoma
Actenicerus orientalis (Candèze, 1889)	Dendrometrinae	Aori14	JEBP135-13	SDNCU-A0865	BOLD:ACI6510	KM612339	Japan	Miyagi	Mt. Zao
Actenicerus pruinosus Motschulsky, 1861	Dendrometrinae	Apru1	JEBP145-13	SDNCU-A0165	BOLD:ACI7106	KM612350	Japan	Aichi	Toyota, Mt. Mikuni
Actenicerus pruinosus Motschulsky, 1861	Dendrometrinae	Apru3	JEBP147-13	SDNCU-A0506	BOLD:AAS0500	KM612348	Japan	Kyoto	Sakyo, Hanase-Sugi
Actenicerus pruinosus Motschulsky, 1861	Dendrometrinae	Apru4	JEBP148-13	SDNCU-A0507	BOLD:AAS0500	KM612347	Japan	Nara	Yoshino, Kamikitayama, Odaigahara
Actenicerus pruinosus Motschulsky, 1861	Dendrometrinae	Apru5	JEBP149-13	SDNCU-A0508	BOLD:AAS0500	KM612351	Japan	Nagano	Shimoina, Achi, Jatouge
Actenicerus pruinosus Motschulsky, 1861	Dendrometrinae	Apru6	JEBP150-13	SDNCU-A0238	BOLD:ACI7106	KM612352	Japan	Mie	Odai, Mt. Soumon
Actenicerus pruinosus Motschulsky, 1861	Dendrometrinae	Apru7	JEBP151-13	SDNCU-A0629	BOLD:ACI7107	KM612353	Japan	Tochigi	Sano, near Mt. Himuro
Actenicerus pruinosus Motschulsky, 1861	Dendrometrinae	Apru10	JEBP146-13	SDNCU-A0694	BOLD:AAS0500	KM612349	Japan	Nagano	Kiso, Kiso, Kisokoma kogen
Actenicerus sp.	Dendrometrinae	Asp1	JEBP174-13	SDNCU-A0946	BOLD:ACI7069	KM612290	Japan	Tokushima	Miyoshi, Ochiai toge
Actenicerus sp.	Dendrometrinae	Asp2	JEBP175-13	SDNCU-A0947	BOLD:ACI7069	KM612291	Japan	Tokushima	Miyoshi, Ochiai toge
Actenicerus sp. near kurilensis Dolin, 1987	Dendrometrinae	Ankur1	JEBP118-13	SDNCU-A0510	BOLD:ACI6814	KM612292	Russia	Primorsky	Khasansky, Gamov, Vityaz
Actenicerus suzukii kujyu Kishii, 2004	Dendrometrinae	Asuzk1	JEBP176-13	SDNCU-A0432	BOLD:ACI5952	KM612354	Japan	Oita	Kusu, Kokonoe, Mt. Hosshouzan
Actenicerus suzukii suzukii (Miwa, 1928)	Dendrometrinae	Asuzs1	JEBP177-13	SDNCU-A0430	BOLD:AAS0503	KM612355	Japan	Aichi	Shinshiro, Naganoyama marsh
Actenicerus taishu Kishii, 1996	Dendrometrinae	Atai1	JEBP178-13	SDNCU-A0468	BOLD:ACI6814	KM612356	Japan	Nagasaki	Tsushima, Izuhara, Mt. Ariake
Actenicerus takeshii Arimoto, 1992	Dendrometrinae	Atks1	JEBP185-13	SDNCU-A0618	BOLD:ACI6253	KM612357	Taiwan	Taipei	Pinglin
Actenicerus toyoshimai Arimoto et Watanebe, 1992	Dendrometrinae	Atoy1	JEBP189-13	SDNCU-A0617	BOLD:ACI5195	KM612358	Japan	Nagano	Mt. Ontake Tanohara
Actenicerus yamashiro Kishii, 1998	Dendrometrinae	Ayam1	JEBP198-13	SDNCU-A0323	BOLD:ACI6154	KM612362	Japan	Kyoto	Sakyo, Hanase-Sugi
Actenicerus yamashiro Kishii, 1998	Dendrometrinae	Ayam2	JEBP199-13	SDNCU-A0399	BOLD:ACI6154	KM612366	Japan	Nagano	Sakae, Hokushin
Actenicerus yamashiro Kishii, 1998	Dendrometrinae	Ayam3	JEBP200-13	SDNCU-A0441	BOLD:AAS0504	KM612363	Japan	Yamagata	Nishiokitama, Oguni, Mt. Iide
Actenicerus yamashiro Kishii, 1998	Dendrometrinae	Ayam4	JEBP201-13	SDNCU-A0222	BOLD:AAS0504	KM612364	Japan	Gifu	Motosu, Mt. Nougouhakusan
Actenicerus yamashiro Kishii, 1998	Dendrometrinae	Ayam5	JEBP202-13	SDNCU-A0178	BOLD:ACI6154	KM612365	Japan	Fukushima	Iwase, Tenei, Hatoriko-kogen
Actenicerus yamashiro Kishii, 1998	Dendrometrinae	Ayam6	JEBP203-13	SDNCU-A0179	BOLD:ACI6154	KM612367	Japan	Fukushima	Iwase, Tenei, Hatoriko-kogen
Actenicerus yamashiro Kishii, 1998	Dendrometrinae	Ayam7	JEBP204-13	SDNCU-A0838	BOLD:ACI6154	KM612359	Japan	Shiga	Takashima, Kutsuki, Mt. Komagatake
Actenicerus yamashiro Kishii, 1998	Dendrometrinae	Ayam8	JEBP205-13	SDNCU-A0695	BOLD:AAS0504	KM612360	Japan	Fukushima	Iwase, Tenei, Mt. Futamata
Actenicerus yamashiro Kishii, 1998	Dendrometrinae	Ayam9	JEBP206-13	SDNCU-A0860	BOLD:ACI6154	KM612361	Japan	Miyagi	Sendai, Taihaku, Futakuchi
Actenicerus yamashitai Ôhira, 1968	Dendrometrinae	Ayst1	JEBP207-13	SDNCU-A0177	BOLD:ACI6597	KM612368	Japan	Fukushima	Shirakawa, Mt. Rakan
Adelocera (Brachylacon) difficilis (Lewis, 1894)	Agrypninae	Adif3	JEBP051-13	SDNCU-A0577	BOLD:ACI5658	KM612371	Japan	Okinawa	Iriomote Isl., Funaura
Adelocera (Brachylacon) difficilis (Lewis, 1894)	Agrypninae	Adif6	JEBP052-13	SDNCU-A0632	BOLD:ACI5659	KM612370	Japan	Nara	Nara, Mt. Kasuga
Adelocera (Brachylacon) difficilis (Lewis, 1894)	Agrypninae	Adif7	JEBP053-13	SDNCU-A0633	BOLD:ACI5660	KM612369	Japan	Okinawa	Ishigaki Isl., Takeda-rindo
Aeoloderma brachmana (Candèze, 1859)	Agrypninae	Abra1	JEBP038-13	SDNCU-A0419	BOLD:ACI7000	KM612372	Japan	Kagoshima	Amami-Oshima, Higashinakama
Aganohypoganus mirabilis (Miwa, 1934)	Dendrometrinae	Amir1	JEBP104-13	SDNCU-A0526	BOLD:ACI6582	KM612373	Japan	Wakayama	Kaiso, Kimino, Mt. Oishi
Aganohypoganus mirabilis (Miwa, 1934)	Dendrometrinae	Amir2	JEBP105-13	SDNCU-A0530	BOLD:ACI6583	KM612374	Japan	Gifu	Minokamo, Ibuka
Agaripenthes helvolus (Candèze, 1873)	Elaterinae	Ahel1	JEBP062-13	SDNCU-A0288	BOLD:ACI5516	KM612375	Japan	Nara	Nara, Mt. Wakakusa
Agaripenthes helvolus (Candèze, 1873)	Elaterinae	Ahel2	JEBP063-13	SDNCU-A0610	BOLD:ACI5516	KM612376	Japan	Nagano	Iida, Kami, Shirabiso-kogen
Agaripenthes helvolus (Candèze, 1873)	Elaterinae	Ahel3	JEBP064-13	SDNCU-A0622	BOLD:ACI5516	KM612377	Japan	Hokkaido	Kawakami, Teshikaga, Wakoto peninsula
Agriotes asaokai Ôhira, 1994	Elaterinae	Aasa1	JEBP016-13	SDNCU-A0422	BOLD:ACI5677	KM612378	Japan	Kagoshima	Amami-Oshima, Higashinakama
Agriotes hirayamai Miwa, 1934	Elaterinae	Ahir2	JEBP065-13	SDNCU-A0949	BOLD:ACI5678	KM612379	Japan	Okinawa	Ishigaki Isl., Hirakubo bokujyo
Agriotes ogurae ogurae Lewis, 1894	Elaterinae	Aogu1	JEBP122-13	SDNCU-A0205	BOLD:ACI6207	KM612381	Japan	Aichi	Toyokawa, Mito, Miyukihama
Agriotes ogurae ogurae Lewis, 1894	Elaterinae	Aogu2	JEBP123-13	SDNCU-A0798	BOLD:ACI6207	KM612380	Japan	Aichi	Toyohashi, Nishihama
Agrypnus (Agrypnus) binodulus binodulus (Motschulsky, 1861)	Agrypninae	Abinb1	JEBP021-13	SDNCU-A0154	BOLD:ACI6976	KM612383	Japan	Aichi	Toyota, Inabu, Mennoki	CI, GF, LF
Agrypnus (Agrypnus) binodulus binodulus (Motschulsky, 1861)	Agrypninae	Abinb3	JEBP030-13	SDNCU-A0339	BOLD:ACI6693	KM612390	Japan	Fukuoka	Asakura, Yamada, Konomaru-koen
Agrypnus (Agrypnus) binodulus binodulus (Motschulsky, 1861)	Agrypninae	Abinb4	JEBP031-13	SDNCU-A0340	BOLD:ACI6693	KM612391	Japan	Ehime	Niihama, Mt. Nishiakaishi
Agrypnus (Agrypnus) binodulus binodulus (Motschulsky, 1861)	Agrypninae	Abinb5	JEBP032-13	SDNCU-A0341	BOLD:ACI6974	KM612392	Japan	Gifu	Motosu, Mt. Nougou
Agrypnus (Agrypnus) binodulus binodulus (Motschulsky, 1861)	Agrypninae	Abinb7	JEBP033-13	SDNCU-A0343	BOLD:ACI6976	KM612393	Japan	Kanagawa	Kawasaki, Ikuta-ryokuchi
Agrypnus (Agrypnus) binodulus binodulus (Motschulsky, 1861)	Agrypninae	Abinb8	JEBP034-13	SDNCU-A0413	BOLD:ACI6693	KM612394	Japan	Kagoshima	Yaku Isl., Hara
Agrypnus (Agrypnus) binodulus binodulus (Motschulsky, 1861)	Agrypninae	Abinb9	JEBP035-13	SDNCU-A0455	BOLD:ACI6976	KM612395	Japan	Tochigi	Fujioka, Watarase Yusuichi
Agrypnus (Agrypnus) binodulus binodulus (Motschulsky, 1861)	Agrypninae	Abinb10	JEBP022-13	SDNCU-A0476	BOLD:ACI6693	KM612382	Japan	Kyoto	Uji, Uji-kozakura
Agrypnus (Agrypnus) binodulus binodulus (Motschulsky, 1861)	Agrypninae	Abinb11	JEBP023-13	SDNCU-A0492	BOLD:ACI6693	KM612398	Japan	Hokkaido	Kushiro, Lake Harutori
Agrypnus (Agrypnus) binodulus binodulus (Motschulsky, 1861)	Agrypninae	Abinb12	JEBP024-13	SDNCU-A0571	BOLD:ACI6693	KM612397	Japan	Fukushima	Shirakawa, Minaminobori
Agrypnus (Agrypnus) binodulus binodulus (Motschulsky, 1861)	Agrypninae	Abinb13	JEBP025-13	SDNCU-A0572	BOLD:ACI6976	KM612385	Japan	Tochigi	Fujioka, Watarase Yusuichi
Agrypnus (Agrypnus) binodulus binodulus (Motschulsky, 1861)	Agrypninae	Abinb14	JEBP026-13	SDNCU-A0567	BOLD:ACI6976	KM612386	Japan	Kyoto	Uji, Uji-kozakura
Agrypnus (Agrypnus) binodulus binodulus (Motschulsky, 1861)	Agrypninae	Abinb15	JEBP027-13	SDNCU-A0712	BOLD:ACI6976	KM612387	Japan	Hokkaido	Shimamaki, Shimamaki
Agrypnus (Agrypnus) binodulus binodulus (Motschulsky, 1861)	Agrypninae	Abinb16	JEBP028-13	SDNCU-A0834	BOLD:ACI6693	KM612388	Japan	Ehime	Imabari, Ohmishima, Tatara
Agrypnus (Agrypnus) binodulus binodulus (Motschulsky, 1861)	Agrypninae	Abinb17	JEBP029-13	SDNCU-A0896	BOLD:ACI6976	KM612389	Japan	Saitama	Misato, Edogawa
Agrypnus (Agrypnus) binodulus coreanus Kishii, 1961	Agrypninae	Abinc1	JEBP036-13	SDNCU-A0889	BOLD:ACI6975	KM612396	Korea	Daegu	Bongmu Park
Agrypnus (Agrypnus) binodulus coreanus Kishii, 1961	Agrypninae	Abinc2	JEBP037-13	SDNCU-A0890	BOLD:ACI6975	KM612384	Korea	Daegu	Bongmu Park
Agrypnus (Agrypnus) cordicollis (Candèze, 1865)	Agrypninae	Acor1	JEBP047-13	SDNCU-A0302	BOLD:ACI5970	KM612399	Japan	Nara	Yoshino, Kamikitayama, Odaigahara
Agrypnus (Agrypnus) mikawaensis Ôhira, 1986	Agrypninae	Amik1	JEBP100-13	SDNCU-A0204	BOLD:ACI7010	KM612407	Japan	Aichi	Toyokawa, Mito, Miyukihama
Agrypnus (Agrypnus) mikawaensis Ôhira, 1986	Agrypninae	Amik2	JEBP101-13	SDNCU-A0342	BOLD:ACI6232	KM612405	Japan	Hiroshima	Onomichi, Ikuchijima
Agrypnus (Agrypnus) mikawaensis Ôhira, 1986	Agrypninae	Amik3	JEBP102-13	SDNCU-A0579	BOLD:ACI7011	KM612408	Japan	Nara	Nara, Mt. Kasuga
Agrypnus (Agrypnus) mikawaensis Ôhira, 1986	Agrypninae	Amik4	JEBP103-13	SDNCU-A0708	BOLD:ACI7010	KM612406	Japan	Aichi	Toyokawa, Mito, Sawaki
Agrypnus (Agrypnus) miyakei miyakei Ôhira, 1967	Agrypninae	Amiym1	JEBP107-13	SDNCU-A0454	BOLD:ACI5884	KM612409	Japan	Kagoshima	Amami-Oshima
Agrypnus (Agrypnus) sakishimanus Ôhira, 1967	Agrypninae	Asaks1	JEBP155-13	SDNCU-A0482	BOLD:ACI6743	KM612413	Japan	Okinawa	Ishigaki Isl., Mt. Omoto
Agrypnus (Agrypnus) scutellaris hamai Ôhira, 1967	Agrypninae	Ascuh1	JEBP168-13	SDNCU-A0357	BOLD:ACI7008	KM612421	Japan	Okinawa	Ishigaki Isl., Mt. Nosoko
Agrypnus (Agrypnus) scutellaris hamai Ôhira, 1967	Agrypninae	Ascuh2	JEBP169-13	SDNCU-A0478	BOLD:ACI7008	KM612422	Japan	Okinawa	Iriomote Isl., Aza-uehara
Agrypnus (Agrypnus) scutellaris scutellaris (Candèze, 1893)	Agrypninae	Ascus1	JEBP170-13	SDNCU-A0589	BOLD:ACI7009	KM612423	Japan	Tokyo	Hachijo Isl., Nakanogo
Agrypnus (Agrypnus) scutellaris scutellaris (Candèze, 1893)	Agrypninae	Ascus2	JEBP171-13	SDNCU-A0623	BOLD:ACI7009	KM612424	Japan	Tokyo	Hachijo Isl., Nakanogo
Agrypnus (Colaulon) hypnicola (Kishii, 1964)	Agrypninae	Ahyp2	JEBP067-13	SDNCU-A0446	BOLD:ACI5439	KM612404	Japan	Kyoto	Uji, Uji-kozakura
Agrypnus (Colaulon) hypnicola (Kishii, 1964)	Agrypninae	Ahyp3	JEBP068-13	SDNCU-A0559	BOLD:ACI5439	KM612403	Japan	Kyoto	Uji, Uji-kozakura
Agrypnus (Colaulon) miyamotoi haterumanus (Ôhira, 1967)	Agrypninae	Amiyh1	JEBP106-13	SDNCU-A0467	BOLD:ACI6877	KM612411	Japan	Okinawa	Ishigaki Isl., Mt. Nosoko
Agrypnus (Colaulon) miyamotoi tosa Kishii, 1996	Agrypninae	Amiyt2	JEBP108-13	SDNCU-A0797	BOLD:ACI6578	KM612410	Japan	Ehime	Saijo, Kawarazu
Agrypnus (Colaulon) miyamotoi tosa Kishii, 1996	Agrypninae	Amiyt3	JEBP109-13	SDNCU-A0922	BOLD:ACI5984	KM612412	Japan	Hiroshima	Hiroshima, Ninoshima
Agrypnus (Colaulon) scrofa katoi Kishii, 1992	Agrypninae	Ascrk1	JEBP161-13	SDNCU-A0406	BOLD:ACI6697	KM612414	Japan	Hokkaido	Lake Akan, Bokke
Agrypnus (Colaulon) scrofa scrofa (Candèze, 1873)	Agrypninae	Ascrs1	JEBP162-13	SDNCU-A0195	BOLD:ACI6357	KM612420	Japan	Aichi	Toyota, Inabu, Tsukigadaira
Agrypnus (Colaulon) scrofa scrofa (Candèze, 1873)	Agrypninae	Ascrs2	JEBP163-13	SDNCU-A0415	BOLD:ACI6357	KM612419	Japan	Ehime	Saijo, Komatsu, Kurase keikoku
Agrypnus (Colaulon) scrofa scrofa (Candèze, 1873)	Agrypninae	Ascrs3	JEBP164-13	SDNCU-A0416	BOLD:ACI6578	KM612418	Japan	Kanagawa	Ashigarakami, Kita, Minase river
Agrypnus (Colaulon) scrofa scrofa (Candèze, 1873)	Agrypninae	Ascrs4	JEBP165-13	SDNCU-A0445	BOLD:ACI6698	KM612417	Japan	Kyoto	Uji, Uji-kozakura
Agrypnus (Colaulon) scrofa scrofa (Candèze, 1873)	Agrypninae	Ascrs5	JEBP166-13	SDNCU-A0453	BOLD:ACI6357	KM612415	Japan	Shizuoka	Shizuoka, Aoi, Sawarajima
Agrypnus (Colaulon) scrofa scrofa (Candèze, 1873)	Agrypninae	Ascrs6	JEBP167-13	SDNCU-A0197	BOLD:ACI6357	KM612416	Japan	Aichi	Okazaki, Ikegane
Agrypnus (Colaulon) tsukamotoi tsukamotoi (Kishii, 1956)	Agrypninae	Atsut1	JEBP192-13	SDNCU-A0300	BOLD:ACI7123	KM612427	Japan	Osaka	Sennan, Onosato
Agrypnus (Colaulon) tsukamotoi tsukamotoi (Kishii, 1956)	Agrypninae	Atsut2	JEBP193-13	SDNCU-A0574	BOLD:ACI6578	KM612428	Japan	Ehime	Saijo, Kawarazu
Agrypnus (Colaulon) tsukamotoi tsukamotoi (Kishii, 1956)	Agrypninae	Atsut3	JEBP194-13	SDNCU-A0796	BOLD:ACI6578	KM612426	Japan	Ehime	Saijo, Kawarazu
Agrypnus (Colaulon) tsukamotoi tsukamotoi (Kishii, 1956)	Agrypninae	Atsut4	JEBP195-13	SDNCU-A0891	BOLD:ACI6357	KM612425	Japan	Kyoto	Uji, Makishima
Agrypnus (Colaulon) tsushimensis tsushimensis Ôhira, 1986	Agrypninae	Atsmt1	JEBP190-13	SDNCU-A0841	BOLD:ACI6357	KM612430	Japan	Kyoto	Uji, Makishima, Uji river
Agrypnus (Colaulon) tsushimensis tsushimensis Ôhira, 1986	Agrypninae	Atsmt2	JEBP191-13	SDNCU-A0892	BOLD:ACI5984	KM612429	Japan	Kyoto	Uji, Makishima
Agrypnus (Sabikikorius) fuliginosus (Candèze, 1865)	Agrypninae	Aful1	JEBP055-13	SDNCU-A0162	BOLD:ACI6182	KM612402	Japan	Aichi	Toyokawa, Ejima, Ikoino-hiroba
Agrypnus (Sabikikorius) fuliginosus (Candèze, 1865)	Agrypninae	Aful2	JEBP056-13	SDNCU-A0650	BOLD:ACI6182	KM612401	Japan	Aichi	Toyota, Yahagigawa
Agrypnus (Sabikikorius) fuliginosus (Candèze, 1865)	Agrypninae	Aful3	JEBP057-13	SDNCU-A0692	BOLD:ACI6182	KM612400	Japan	Tochigi	Fujioka, Watarase Yusuichi
Agrypnus (Sagojyo) yuppe (Kishii, 1964)	Agrypninae	Ayup1	JEBP208-13	SDNCU-A0578	BOLD:ACI6230	KM612431	Japan	Okinawa	Ishigaki Isl., Mt. Omoto
Allocardiophorus nigroapicalis nigroapicalis (Miwa, 1927)	Cardiophorinae	Anign1	JEBP116-13	SDNCU-A0498	BOLD:ACI7032	KM612432	Japan	Okinawa	Ishigaki Isl., Yoshihara
Ampedus (Ampedus) ainu ainu (Lewis, 1894)	Elaterinae	Aaina1	JEBP010-13	SDNCU-A0449	BOLD:ABW5182*	KM612433	Japan	Hokkaido	Kushiro, Lake Akan Bokke
Ampedus (Ampedus) ainu ainu (Lewis, 1894)	Elaterinae	Aaina2	JEBP011-13	SDNCU-A0655	BOLD:ABW5182*	KM612434	Japan	Hokkaido	Sapporo
Ampedus (Ampedus) amamiensis Ôhira, 1968	Elaterinae	Aama1	JEBP013-13	SDNCU-A0221	BOLD:ACI5347	KM612436	Japan	Kagoshima	Amami-Oshima
Ampedus (Ampedus) amamiensis Ôhira, 1968	Elaterinae	Aama2	JEBP014-13	SDNCU-A0668	BOLD:ACI5348	KM612435	Japan	Okinawa	Kunigami, Kunigami, Benogi
Ampedus (Ampedus) aureopilosus Kishii, 1988	Elaterinae	Aaura1	JEBP019-13	SDNCU-A0657	BOLD:ACI7041	KM612438	Japan	Miyagi	Shiroishi, Fukuokafukaya, Mt. Shirahagi
Ampedus (Ampedus) azurescens scutellaris (Lewis, 1894)	Elaterinae	Aazus1	JEBP020-13	SDNCU-A0541	BOLD:ACI6092	KM612439	Japan	Kyoto	Miyama, Ashiu
Ampedus (Ampedus) chokai Kishii, 1985	Elaterinae	Acho1	JEBP045-13	SDNCU-A0534	BOLD:ACI7041	KM612444	Japan	Aomori	Towada, Sarukura
Ampedus (Ampedus) convexicollis (Lewis, 1894)	Elaterinae	Acon1	JEBP046-13	SDNCU-A0249	BOLD:ACI7041	KM612445	Japan	Nagano	Ueda, Kakuma-keikoku
Ampedus (Ampedus) hypogastricus hypogastricus (Candèze, 1873)	Elaterinae	Ahyph1	JEBP069-13	SDNCU-A0160	BOLD:ACI6383	KM612450	Japan	Aichi	Tahara, Koshiodzu, Atsumino-mori
Ampedus (Ampedus) hypogastricus hypogastricus (Candèze, 1873)	Elaterinae	Ahyph2	JEBP070-13	SDNCU-A0609	BOLD:ACI6383	KM612452	Japan	Hokkaido	Kawakami, Teshikaga, Kawayu Mt. Iou
Ampedus (Ampedus) hypogastricus hypogastricus (Candèze, 1873)	Elaterinae	Ahyph3	JEBP071-13	SDNCU-A0662	BOLD:ACI6383	KM612451	Japan	Kyoto	Miyama, Ashiu
Ampedus (Ampedus) hypogastricus hypogastricus (Candèze, 1873)	Elaterinae	Ahyph4	JEBP072-13	SDNCU-A0686	BOLD:ACI6383	KM612446	Japan	Hiroshima	Onomichi, Ikuchijima
Ampedus (Ampedus) hypogastricus hypogastricus (Candèze, 1873)	Elaterinae	Ahyph5	JEBP073-13	SDNCU-A0691	BOLD:ACI6383	KM612447	Japan	Fukuoka	Fukuoka, Mt. Tachibana
Ampedus (Ampedus) hypogastricus hypogastricus (Candèze, 1873)	Elaterinae	Ahyph6	JEBP074-13	SDNCU-A0888	BOLD:ACI6383	KM612448	Japan	Tochigi	Ashikaga, Oonumata
Ampedus (Ampedus) hypogastricus kosugi Kishii, 1982	Elaterinae	Ahypk1	JEBP075-13	SDNCU-A0412	BOLD:ACI6383	KM612449	Japan	Kagoshima	Yaku Isl., Nakama
Ampedus (Ampedus) japonicus japonicus Silfverberg, 1977	Elaterinae	Ajapj1	JEBP076-13	SDNCU-A0231	BOLD:ACI6035	KM612455	Japan	Aichi	Toyota, Asahikougen, Genkimura
Ampedus (Ampedus) japonicus japonicus Silfverberg, 1977	Elaterinae	Ajapj2	JEBP077-13	SDNCU-A0689	BOLD:ACI6035	KM612453	Japan	Nara	Nara, Mt. Kasuga
Ampedus (Ampedus) japonicus kosugiensis Kishii, 1983	Elaterinae	Ajapk1	JEBP078-13	SDNCU-A0409	BOLD:ACI6034	KM612456	Japan	Kagoshima	Yaku Isl., Koshima
Ampedus (Ampedus) japonicus kosugiensis Kishii, 1983	Elaterinae	Ajapk2	JEBP079-13	SDNCU-A0929	BOLD:ACI6034	KM612454	Japan	Kagoshima	Yaku Isl., Hirauchi
Ampedus (Ampedus) ogatai Kishii, 1983	Elaterinae	Aoga1	JEBP121-13	SDNCU-A0389	BOLD:ACI7018	KM612457	Japan	Kagoshima	Yaku Isl., Arakawa tozando
Ampedus (Ampedus) ohdai Kishii, 1983	Elaterinae	Aohd1	JEBP126-13	SDNCU-A0293	BOLD:ACI7019	KM612458	Japan	Nara	Yoshino, Kamikitayama, Odaigahara
Ampedus (Ampedus) ohtsukai Ôhira, 1988	Elaterinae	Aoht1	JEBP127-13	SDNCU-A0813	BOLD:ACI5803	KM612459	Japan	Fukuoka	Fukuoka, Mt. Tachibana
Ampedus (Ampedus) oiwakensis Ôhira, 1974	Elaterinae	Aoiw1	JEBP128-13	SDNCU-A0437	BOLD:ACI7041	KM612460	Japan	Aichi	Mt. Chausu
Ampedus (Ampedus) optabilis optabilis (Lewis, 1894)	Elaterinae	Aopto1	JEBP129-13	SDNCU-A0289	BOLD:ACI6794	KM612461	Japan	Nara	Yoshino, Kamikitayama, Odaigahara
Ampedus (Ampedus) optabilis optabilis (Lewis, 1894)	Elaterinae	Aopto2	JEBP130-13	SDNCU-A0665	BOLD:ACI6794	KM612462	Japan	Nagano	Shimoina, Achi
Ampedus (Ampedus) orientalis (Lewis, 1894)	Elaterinae	Amori1	JEBP110-13	SDNCU-A0229	BOLD:ACI6970	KM612464	Japan	Aichi	Okazaki, Kuwabara
Ampedus (Ampedus) orientalis (Lewis, 1894)	Elaterinae	Amori2	JEBP111-13	SDNCU-A0654	BOLD:ACI6970	KM612463	Japan	Nara	Nara, Mt. Kasuga
Ampedus (Ampedus) pauxillus (Lewis, 1894)	Elaterinae	Apau1	JEBP144-13	SDNCU-A0294	BOLD:ACI7020	KM612465	Japan	Nara	Yoshino, Kamikitayama, Mt. Sanzukochiyama
Ampedus (Ampedus) takeuchii Kishii, 1955	Elaterinae	Atak1	JEBP179-13	SDNCU-A0544	BOLD:AAW1705*	KM612469	Japan	Hokkaido	Kawakami, Teshikaga, Kawayu Mt. Iou
Ampedus (Ampedus) tamba Kishii, 1976	Elaterinae	Atam1	JEBP180-13	SDNCU-A0295	BOLD:ACI5599	KM612471	Japan	Kyoto	Miyama, Ashiu
Ampedus (Ampedus) tamba Kishii, 1976	Elaterinae	Atam2	JEBP181-13	SDNCU-A0664	BOLD:ACI5599	KM612470	Japan	Iwate	Iwate
Ampedus (Ampedus) tenuistriatus (Lewis, 1894)	Elaterinae	Aten1	JEBP182-13	SDNCU-A0253	BOLD:ACI7041	KM612473	Japan	Nagano	Ina, Shinshu Univ. Nishikoma Station
Ampedus (Ampedus) tenuistriatus (Lewis, 1894)	Elaterinae	Aten2	JEBP183-13	SDNCU-A0667	BOLD:ACI7041	KM612474	Japan	Tochigi	Nasushiobara, Momura, Ohkawa rindo
Ampedus (Ampedus) tenuistriatus (Lewis, 1894)	Elaterinae	Aten3	JEBP184-13	SDNCU-A0706	BOLD:ACI7041	KM612472	Japan	Hyogo	Mikata, Shinonsen, Mt. Ohginosen
Ampedus (Ampedus) tokachi Kishii, 1991	Elaterinae	Atoka1	JEBP187-13	SDNCU-A0602	BOLD:ACI7041	KM612475	Japan	Hokkaido	Kawakami, Teshikaga, Wakoto peninsula
Ampedus (Ampedus) tokugoensis W. Suzuki, 1985	Elaterinae	Atoku1	JEBP188-13	SDNCU-A0247	BOLD:ACI7019	KM612476	Japan	Nagano	Ueda, Kakuma-keikoku
Ampedus (Ampedus) vestitus vestitus (Lewis, 1894)	Elaterinae	Avesv1	JEBP196-13	SDNCU-A0297	BOLD:ACI6383	KM612477	Japan	Nara	Yoshino, Kawakami, Obagamine
Ampedus (Ampedus) vestitus vestitus (Lewis, 1894)	Elaterinae	Avesv3	JEBP197-13	SDNCU-A0727	BOLD:ACI6383	KM612478	Japan	Tochigi	Ashikaga, Oonumata
Ampedus (Miwaelater) aritai kuniyoshii Ôhira, 1968	Elaterinae	Aarik1	JEBP015-13	SDNCU-A0535	BOLD:ACI6216	KM612437	Japan	Okinawa	Kunigami, Kunigami, Benogi
Ampedus (Miwaelater) carbunculus (Lewis, 1879)	Elaterinae	Acar1	JEBP042-13	SDNCU-A0291	BOLD:ACI5803	KM612443	Japan	Kyoto	Miyama, Ashiu
Ampedus (Miwaelater) carbunculus (Lewis, 1879)	Elaterinae	Acar2	JEBP043-13	SDNCU-A0666	BOLD:ACI5803	KM612442	Japan	Aichi	Okazaki, Oodanomori
Ampedus (Miwaelater) soboensis kiianus Kishii, 1986	Elaterinae	Asobk1	JEBP173-13	SDNCU-A0292	BOLD:ACI5877	KM612468	Japan	Nara	Yoshino, Kamikitayama, Odaigahara
Ampedus (Parelater) canalicollis canalicollis (Lewis, 1894)	Elaterinae	Acanc1	JEBP040-13	SDNCU-A0685	BOLD:ACI6474	KM612441	Japan	Mie	Mie, Komono, Mie kenminno mori
Ampedus (Parelater) canalicollis shidoui Ôhira, 1993	Elaterinae	Acans1	JEBP041-13	SDNCU-A0545	BOLD:ACI6474	KM612440	Japan	Hokkaido	Ishikari, Hachiman
Ampedus (Parelater) puniceus (Lewis, 1879)	Elaterinae	Apun1	JEBP153-13	SDNCU-A0193	BOLD:ACI6736	KM612466	Japan	Nagano	Shimoina, Jibuzaka-touge
Ampedus (Parelater) puniceus (Lewis, 1879)	Elaterinae	Apun2	JEBP154-13	SDNCU-A0656	BOLD:ACI6736	KM612467	Japan	Tochigi	Fujioka, Watarase Yusuichi
Anostirus (Anostirus) castaneus japonicus Kishii et Ôhira, 1956	Dendrometrinae	Acasj1	JEBP044-13	SDNCU-A0550	BOLD:ACI7138	KM612479	Japan	Yamagata	Nishiokitama, Hannaridaira
Anostirus (Ipostirus) daimio (Lewis, 1894)	Dendrometrinae	Adai1	JEBP048-13	SDNCU-A0329	BOLD:ACI7075	KM612480	Japan	Yamanashi	Hokuto, Sutama, Masutomi-onsen
Anostirus (Ipostirus) daimio (Lewis, 1894)	Dendrometrinae	Adai2	JEBP049-13	SDNCU-A0450	BOLD:ACI7075	KM612481	Japan	Hokkaido	Kushiro, Lake Akan Bokke
Anostirus (Ipostirus) daimio (Lewis, 1894)	Dendrometrinae	Adai3	JEBP050-13	SDNCU-A0748	BOLD:ACI7074	KM612482	Japan	Fukuoka	Soeda, Mt. Hiko
Ascoliocerus (Colioascerus) fluviatilis (Lewis, 1894)	Dendrometrinae	Aflu1	JEBP054-13	SDNCU-A0749	BOLD:ACI6016	KM612483	Japan	Ehime	Kitauwa, Kihoku, Narukawa Valley
Ascoliocerus (Colioascerus) saxatilis saxatilis (Lewis, 1894)	Dendrometrinae	Asaxs1	JEBP157-13	SDNCU-A0376	BOLD:ACI6015	KM612486	Japan	Tochigi	Nasushiobara, Shimoshiobara
Ascoliocerus (Colioascerus) saxatilis saxatilis (Lewis, 1894)	Dendrometrinae	Asaxs2	JEBP158-13	SDNCU-A0381	BOLD:ACI6016	KM612487	Japan	Ehime	Kitauwa, Kihoku, Narukawa Valley
Ascoliocerus (Colioascerus) saxatilis saxatilis (Lewis, 1894)	Dendrometrinae	Asaxs3	JEBP159-13	SDNCU-A0767	BOLD:ACI6016	KM612485	Japan	Gunma	Tone, Minakami, Yubiso river
Ascoliocerus (Colioascerus) saxatilis saxatilis (Lewis, 1894)	Dendrometrinae	Asaxs4	JEBP160-13	SDNCU-A0781	BOLD:ACI6015	KM612484	Japan	Yamagata	Nishiokitama, Hannaridaira
Athousius humeralis (Miwa, 1927)	Dendrometrinae	Ahum1	JEBP066-13	SDNCU-A0244	BOLD:ACI9261	KM612488	Japan	Nagano	Ina, Shinshu Univ. Nishikoma Station
Babadrasterius urabensis Ôhira, 1994	Agrypninae	Bura1	JEBP209-13	SDNCU-A0500	BOLD:ACI6908	KM612489	Japan	Okinawa	Ishigaki, Sokobaru Dam
Babadrasterius urabensis Ôhira, 1994	Agrypninae	Bura2	JEBP210-13	SDNCU-A0698	BOLD:ACI6908	KM612490	Japan	Okinawa	Uruma
Calambus japonicus (Fleutiaux, 1902)	Dendrometrinae	Cjap1	JEBP222-13	SDNCU-A0237	BOLD:ACI7037	KM612494	Japan	Aichi	Toyota, Inabu, Mennoki
Calambus japonicus (Fleutiaux, 1902)	Dendrometrinae	Cjap2	JEBP223-13	SDNCU-A0738	BOLD:ACI7037	KM612491	Japan	Nara	Yoshino, Kamikitayama, Odaigahara
Calambus japonicus (Fleutiaux, 1902)	Dendrometrinae	Cjap3	JEBP224-13	SDNCU-A0743	BOLD:ACI7037	KM612493	Japan	Yamanashi	Hokuto, Sutama, Masutomi-onsen
Calambus japonicus (Fleutiaux, 1902)	Dendrometrinae	Cjap5	JEBP225-13	SDNCU-A0775	BOLD:ACI7037	KM612492	Japan	Nagano	Ina, Shinshu Univ. Nishikoma Station
Calambus mundulus (Lewis, 1879)	Dendrometrinae	Cmun1	JEBP238-13	SDNCU-A0524	BOLD:ACI6065	KM612496	Japan	Hokkaido	Kushiro, Lake Harutori
Calambus mundulus (Lewis, 1879)	Dendrometrinae	Cmun2	JEBP239-13	SDNCU-A0761	BOLD:ACI6064	KM612495	Japan	Tochigi	Kanuma, Mt. Ozaku
Campsosternus matsumurae Miwa, 1929	Oxynopterinae	Cmat1	JEBP236-13	SDNCU-A0405	BOLD:ACI7104	KM612497	Japan	Okinawa	Tarama-jima, Nakasuji
Campsosternus matsumurae Miwa, 1929	Oxynopterinae	Cmat2	JEBP237-13	SDNCU-A0925	BOLD:ACI7104	KM612498	Japan	Okinawa	Ishigaki Isl., Itoman, Maezato JIRCAS
Campsosternus nobuoi Ôhira, 1966	Oxynopterinae	Cnob1	JEBP243-13	SDNCU-A0403	BOLD:ACI6692	KM612499	Japan	Okinawa	Yonaguni Isl., Mt. Kubura
Campsosternus nobuoi Ôhira, 1966	Oxynopterinae	Cnob2	JEBP244-13	SDNCU-A0926	BOLD:ACI6692	KM612500	Japan	Okinawa	Yonaguni Isl., Mt. Kubura
Cardiophorus niponicus Lewis, 1894	Cardiophorinae	Cnip1	JEBP241-13	SDNCU-A0321	BOLD:ACI5681	KM612502	Japan	Kyoto	Miyama, Ashiu
Cardiophorus niponicus Lewis, 1894	Cardiophorinae	Cnip2	JEBP242-13	SDNCU-A0811	BOLD:ACI5682	KM612501	Japan	Yamanashi	Hokuto, Sutama, Masutomi-onsen
Cardiophorus pinguis Lewis, 1894	Cardiophorinae	Cpin1	JEBP246-13	SDNCU-A0158	BOLD:ACI5511	KM612503	Japan	Aichi	Tahara, Nakayama, Nishinohama-Umibenomori
Chatanayus hidaensis Ôhira, 2005	Elaterinae	Chid1	JEBP220-13	SDNCU-A0307	BOLD:ACI7080	KM612504	Japan	Gifu	Takayama, Kamitakara, Ohsaka toge
Chatanayus insularis insularis (Miwa, 1934)	Elaterinae	Cinsi1	JEBP221-13	SDNCU-A0528	BOLD:ACI5640	KM612505	Japan	Okinawa	Ishigaki Isl., Takeda-rindo
Cidnopus marginicollis (Lewis, 1894)	Dendrometrinae	Cmar1	JEBP233-13	SDNCU-A0181	BOLD:ACI6856	KM612507	Japan	Aichi	Okazaki, Ikegane
Cidnopus marginicollis (Lewis, 1894)	Dendrometrinae	Cmar2	JEBP234-13	SDNCU-A0740	BOLD:ACI6856	KM612508	Japan	Nara	Nara, Mt. Kasuga
Cidnopus marginicollis (Lewis, 1894)	Dendrometrinae	Cmar3	JEBP235-13	SDNCU-A0764	BOLD:ACI6856	KM612506	Japan	Yamanashi	Hokuto, Sutama, Masutomi-onsen
Corymbitodes concolor (Lewis, 1894)	Dendrometrinae	Ccon1	JEBP213-13	SDNCU-A0326	BOLD:ACI6076	KM612509	Japan	Kyoto	Miyama, Ashiu
Corymbitodes gratus (Lewis, 1894)	Dendrometrinae	Cgra1	JEBP215-13	SDNCU-A0185	BOLD:AAR9157	KM612513	Japan	Nagano	Shimoina, Jibuzaka-touge	CI
Corymbitodes gratus (Lewis, 1894)	Dendrometrinae	Cgra2	JEBP216-13	SDNCU-A0605	BOLD:AAR9157	KM612510	Japan	Hokkaido	Kawakami, Teshikaga, Kawayu onsen
Corymbitodes gratus (Lewis, 1894)	Dendrometrinae	Cgra3	JEBP217-13	SDNCU-A0753	BOLD:AAR9157	KM612514	Japan	Tochigi	Sano, Tanuma, Kurosawa
Corymbitodes gratus (Lewis, 1894)	Dendrometrinae	Cgra4	JEBP218-13	SDNCU-A0776	BOLD:AAR9157	KM612511	Japan	Ehime	Niihama, Mt. Besshi Dozangoe
Corymbitodes gratus (Lewis, 1894)	Dendrometrinae	Cgra5	JEBP219-13	SDNCU-A0840	BOLD:AAR9157	KM612512	Japan	Kyoto	Uji, Ujitawara, Minami
Corymbitodes nikkoensis (Jacobson, 1913)	Dendrometrinae	Cnik1	JEBP240-13	SDNCU-A0328	BOLD:AAR9158	KM612515	Japan	Nara	Yoshino, Kamikitayama, Odaigahara
Corymbitodes obscuripes (Lewis, 1894)	Dendrometrinae	Cobs1	JEBP245-13	SDNCU-A0434	BOLD:ACI6806	KM612516	Japan	Aichi	Mt. Chausu
Cryptalaus berus (Candèze, 1865)	Agrypninae	Cber1	JEBP211-13	SDNCU-A0714	BOLD:ACI6552	KM612517	Japan	Aichi	Nagoya, Chikusa, Nagoya Univ.
Cryptalaus berus (Candèze, 1865)	Agrypninae	Cber2	JEBP212-13	SDNCU-A0715	BOLD:ACI6552	KM612518	Japan	Aichi	Nagoya, Chikusa, Heiwakouen
Cryptalaus larvatus larvatus (Candèze, 1874)	Agrypninae	Clarl1	JEBP226-13	SDNCU-A0477	BOLD:ACI6373	KM612520	Japan	Okinawa	Iriomote Isl., Aza-uehara
Cryptalaus larvatus pini (Lewis, 1894)	Agrypninae	Clarp1	JEBP227-13	SDNCU-A0301	BOLD:ACI5642	KM612521	Japan	Nara	Nara, Mt. Kasuga
Cryptalaus larvatus pini (Lewis, 1894)	Agrypninae	Clarp2	JEBP228-13	SDNCU-A0475	BOLD:ACI5642	KM612519	Japan	Kyoto	Uji, Ujiyamada
Cryptalaus larvatus pini (Lewis, 1894)	Agrypninae	Clarp3	JEBP229-13	SDNCU-A0709	BOLD:ACI6373	KM612522	Japan	Okinawa	Ishigaki Isl.
Cryptalaus larvatus pini (Lewis, 1894)	Agrypninae	Clarp4	JEBP230-13	SDNCU-A0710	BOLD:ACI5396	KM612523	Japan	Tokyo	Ogasawara, Hahajima, Mt. Kuwanoki
Cryptalaus larvatus pini (Lewis, 1894)	Agrypninae	Clarp5	JEBP231-13	SDNCU-A0711	BOLD:ACI5642	KM612524	Japan	Aichi	Toyota, Kyogamine
Cryptalaus larvatus pini (Lewis, 1894)	Agrypninae	Clarp6	JEBP232-13	SDNCU-A0912	BOLD:ACI5642	KM612525	Japan	Hiroshima	Higashihiroshima, Mt. Kagami
Csikia dimatoides Szombathy, 1910	Dendrometrinae	Cdim1	JEBP214-13	SDNCU-A0772	BOLD:ACI6851	KM612526	Taiwan	Nantou	Gao Feng
Dalopius ainu Kishii, 1962	Elaterinae	Dain1	JEBP248-13	SDNCU-A0489	BOLD:ACI5452	KM612527	Japan	Hokkaido	Kushiro, Lake Harutori
Dalopius bizen Kishii, 1984	Elaterinae	Dbiz1	JEBP249-13	SDNCU-A0646	BOLD:ACI6812	KM612528	Japan	Ehime	Niihama, Mt. Nishiyama
Dalopius exilis Kishii, 1956	Elaterinae	Dexi1	JEBP250-13	SDNCU-A0240	BOLD:ACI5452	KM612529	Japan	Nagano	Ina, Shinshu Univ. Nishikoma Station
Dalopius mutsuensis Ôhira, 1989	Elaterinae	Dmut1	JEBP262-13	SDNCU-A0647	BOLD:ACI5452	KM612530	Japan	Aomori	Towada, Sarukura
Dalopius naomii Kishii, 1981	Elaterinae	Dnao1	JEBP263-13	SDNCU-A0250	BOLD:ACI6892	KM612532	Japan	Nagano	Ina, Shinshu Univ. Nishikoma Station
Dalopius naomii Kishii, 1981	Elaterinae	Dnao2	JEBP264-13	SDNCU-A0641	BOLD:ACI6892	KM612531	Japan	Aomori	Kuroishi, Okiura
Dalopius patagiatus (Lewis, 1894)	Elaterinae	Dpat1	JEBP271-13	SDNCU-A0143	BOLD:ACI5453	KM612533	Japan	Aichi	Toyota, Asahikougen, Genkimura
Dalopius patagiatus (Lewis, 1894)	Elaterinae	Dpat2	JEBP272-13	SDNCU-A0595	BOLD:ACI5452	KM612534	Japan	Nagano	Iida, Kami, Shirabiso-touge
Dalopius tamui Kishii, 1957	Elaterinae	Dtam1	JEBP273-13	SDNCU-A0183	BOLD:ACI5453	KM612535	Japan	Aichi	Okazaki, Kuragari-keikoku
Danosoma fasciatum (Linne, 1758)	Agrypninae	Dfas1	JEBP251-13	SDNCU-A0496	BOLD:ACI5366	KM612536	Japan	Hokkaido	Kawakami, Teshikaga, Kawayu Mt. Iou
Denticollis miniatus (Candèze, 1885)	Dendrometrinae	Dmin1	JEBP258-13	SDNCU-A0167	BOLD:ACI5864	KM612538	Japan	Aichi	Toyota, Mt. Mikuni
Denticollis miniatus (Candèze, 1885)	Dendrometrinae	Dmin2	JEBP259-13	SDNCU-A0388	BOLD:ACI5864	KM612539	Japan	Kyoto	Sakyo, Hanase-Sugi
Denticollis miniatus (Candèze, 1885)	Dendrometrinae	Dmin3	JEBP260-13	SDNCU-A0739	BOLD:ACI5864	KM612540	Japan	Nara	Yoshino, Kamikitayama, Odaigahara
Denticollis miniatus (Candèze, 1885)	Dendrometrinae	Dmin4	JEBP261-13	SDNCU-A0754	BOLD:ACI5865	KM612537	Japan	Tochigi	Ashikaga, Omata, Iwakirisawa
Denticollis nipponensis ainu Kishii, 1987	Dendrometrinae	Dnipa1	JEBP265-13	SDNCU-A0491	BOLD:ACI5675	KM612545	Japan	Hokkaido	Kushiro, Lake Harutori
Denticollis nipponensis nipponensis Ôhira, 1973	Dendrometrinae	Dnipn1	JEBP266-13	SDNCU-A0180	BOLD:ACI5676	KM612546	Japan	Aichi	Toyota, Mt. Mikuni
Denticollis nipponensis nipponensis Ôhira, 1973	Dendrometrinae	Dnipn2	JEBP267-13	SDNCU-A0386	BOLD:ACI5778	KM612541	Japan	Kyoto	Sakyo, Hanase-Sugi
Denticollis nipponensis nipponensis Ôhira, 1973	Dendrometrinae	Dnipn3	JEBP268-13	SDNCU-A0625	BOLD:ACI5675	KM612543	Japan	Tochigi	Sano, near Mt. Himuro
Denticollis nipponensis nipponensis Ôhira, 1973	Dendrometrinae	Dnipn4	JEBP269-13	SDNCU-A0756	BOLD:ACI5675	KM612544	Japan	Miyagi	Shiroishi, Fukuokafukaya, Mt. Shirahagi
Denticollis nipponensis nipponensis Ôhira, 1973	Dendrometrinae	Dnipn5	JEBP270-13	SDNCU-A0940	BOLD:ACI5778	KM612542	Japan	Fukuoka	Soeda, Mt. Hiko
Denticollis versicolor (Lewis, 1894)	Dendrometrinae	Dver1	JEBP276-13	SDNCU-A0895	BOLD:ACI5535	KM612547	Japan	Yamanashi	Minami-Alps, Ookanbazawa
Displatynychus adjutor (Candèze, 1873)	Cardiophorinae	Dadj1	JEBP247-13	SDNCU-A0242	BOLD:ACI6590	KM612548	Japan	Aichi	Gamagori, Hama, Kameiwa rinkai koen
Displatynychus tamurai (Kishii, 1974)	Cardiophorinae	Dtmr1	JEBP274-13	SDNCU-A0934	BOLD:ACI6646	KM612550	Japan	Okinawa	Ishigaki Isl., Yoshihara
Displatynychus tamurai (Kishii, 1974)	Cardiophorinae	Dtmr2	JEBP275-13	SDNCU-A0499	BOLD:ACI6646	KM612549	Japan	Okinawa	Ishigaki Isl., Yoshihara
Dolerosomus gracilis (Candèze, 1873)	Elaterinae	Dgra1	JEBP252-13	SDNCU-A0148	BOLD:ACI5750	KM612551	Japan	Aichi	Nagoya, Chikusa, Heiwakouen
Dolerosomus gracilis (Candèze, 1873)	Elaterinae	Dgra2	JEBP253-13	SDNCU-A0603	BOLD:ACI5651	KM612556	Japan	Hokkaido	Kawakami, Teshikaga, Wakoto peninsula
Dolerosomus gracilis (Candèze, 1873)	Elaterinae	Dgra3	JEBP254-13	SDNCU-A0663	BOLD:ACI5651	KM612552	Japan	Osaka	Minoh, Minoh koen
Dolerosomus gracilis (Candèze, 1873)	Elaterinae	Dgra5	JEBP255-13	SDNCU-A0701	BOLD:ACI5750	KM612553	Japan	Gifu	Kani, Mt. Sengen
Dolerosomus gracilis (Candèze, 1873)	Elaterinae	Dgra6	JEBP256-13	SDNCU-A0702	BOLD:ACI5950	KM612554	Japan	Hiroshima	Onomichi, Ikuchijima
Dolerosomus gracilis (Candèze, 1873)	Elaterinae	Dgra7	JEBP257-13	SDNCU-A0705	BOLD:ACI5951	KM612555	Japan	Kanagawa	Kawasaki, Asao, Hayano
Ectamenogonus robustus (Kishii, 1966)	Elaterinae	Erob1	JEBP289-13	SDNCU-A0225	BOLD:ACI6819	KM612557	Japan	Gifu	Ohno, Shirakawa, Ohshirakawa
Ectinoides insignitus insignitus (Lewis, 1894)	Elaterinae	Einsig1	JEBP284-13	SDNCU-A0184	BOLD:ACI6047	KM612559	Japan	Aichi	Okazaki, Kuragari-keikoku
Ectinoides insignitus insignitus (Lewis, 1894)	Elaterinae	Einsig2	JEBP285-13	SDNCU-A0638	BOLD:ACI6047	KM612558	Japan	Kyoto	Miyama, Ashiu
Ectinus dahuricus persimilis (Lewis, 1894)	Elaterinae	Edahp1	JEBP277-13	SDNCU-A0490	BOLD:ACI5349	KM612560	Japan	Hokkaido	Kushiro, Lake Harutori	WB, CO, PO, EP
Ectinus hidaensis Ôhira, 1998	Elaterinae	Ehid1	JEBP278-13	SDNCU-A0950	BOLD:ACI5350	KM612561	Japan	Gifu	Shirakawa
Ectinus higonius (Lewis, 1894)	Elaterinae	Ehig1	JEBP279-13	SDNCU-A0306	BOLD:ACI6591	KM612562	Japan	Kyoto	Miyama, Ashiu
Ectinus insidiosus (Lewis, 1894)	Elaterinae	Einsid1	JEBP280-13	SDNCU-A0596	BOLD:ACI6799	KM612564	Japan	Nagano	Iida, Kami, Shirabiso-touge
Ectinus insidiosus (Lewis, 1894)	Elaterinae	Einsid2	JEBP281-13	SDNCU-A0790	BOLD:ACI6799	KM612563	Japan	Fukushima	Fukushima, Mt. Issaikyo-Jyodotaira
Ectinus insidiosus (Lewis, 1894)	Elaterinae	Einsid3	JEBP282-13	SDNCU-A0791	BOLD:ACI6799	KM612565	Japan	Aichi	Mennoki
Ectinus insidiosus (Lewis, 1894)	Elaterinae	Einsid4	JEBP283-13	SDNCU-A0792	BOLD:ACI6799	KM612566	Japan	Nagano	Iida, Kami, Shirabiso-kogen
Ectinus longicollis (Lewis, 1894)	Elaterinae	Elong1	JEBP286-13	SDNCU-A0597	BOLD:ACI5714	KM612567	Japan	Nagano	Iida, Kami, Shirabiso-touge	WB, CO, PO
Ectinus longicollis (Lewis, 1894)	Elaterinae	Elong2	JEBP287-13	SDNCU-A0901	BOLD:ACI5715	KM612568	Japan	Yamagata	Mt. Iide
Ectinus puberulus (Miwa, 1928)	Elaterinae	Epub1	JEBP288-13	SDNCU-A0642	BOLD:ACI5385	KM612569	Japan	Aomori	Kuroishi, Mt. Kuromori
Ectinus sepes (Lewis, 1879)	Elaterinae	Esep1	JEBP290-13	SDNCU-A0236	BOLD:ACI6630	KM612570	Japan	Aichi	Kitashitara, Toyone, Mt. Chausu
Ectinus sepes (Lewis, 1879)	Elaterinae	Esep2	JEBP291-13	SDNCU-A0435	BOLD:ACI6630	KM612571	Japan	Aichi	Mt. Chausu
Ectinus sericeus sericeus (Candèze, 1873)	Elaterinae	Esers1	JEBP292-13	SDNCU-A0187	BOLD:ACI6717	KM612575	Japan	Nagano	Shimoina, Jibuzaka-touge	WB, CO, PO, SP
Ectinus sericeus sericeus (Candèze, 1873)	Elaterinae	Esers2	JEBP293-13	SDNCU-A0630	BOLD:ACI6717	KM612574	Japan	Tochigi	Sano, near Mt. Himuro
Ectinus sericeus sericeus (Candèze, 1873)	Elaterinae	Esers3	JEBP294-13	SDNCU-A0802	BOLD:ACI6717	KM612576	Japan	Kyoto	Miyama, Ashiu
Ectinus sericeus sericeus (Candèze, 1873)	Elaterinae	Esers4	JEBP295-13	SDNCU-A0800	BOLD:ACI6717	KM612577	Japan	Nara	Yoshino, Kawakami, Obagamine
Ectinus sericeus sericeus (Candèze, 1873)	Elaterinae	Esers5	JEBP296-13	SDNCU-A0903	BOLD:ACI6717	KM612578	Japan	Hokkaido	Kawakami, Teshikaga, Wakoto peninsula
Ectinus sericeus sericeus (Candèze, 1873)	Elaterinae	Esers6	JEBP297-13	SDNCU-A0196	BOLD:ACI6717	KM612572	Japan	Aichi	Toyota, Inabu, Tsukigadaira
Ectinus sericeus sericeus (Candèze, 1873)	Elaterinae	Esers7	JEBP298-13	SDNCU-A0643	BOLD:ACI6717	KM612573	Japan	Aomori	Towada, Tsutanuma rindo
Fleutiauxellus (Fleutiauxellus) cruciatus (Candèze, 1873)	Negastriinae	Fcru3	JEBP299-13	SDNCU-A0858	BOLD:ACI7053	KM612579	Japan	Aichi	Toyohashi, Kamo
Fleutiauxellus (Fleutiauxellus) curatus curatus (Candèze, 1873)	Negastriinae	Fcurc1	JEBP300-13	SDNCU-A0188	BOLD:ACI5585	KM612580	Japan	Aichi	Toyohashi, Kamo
Fleutiauxellus (Fleutiauxellus) curatus okinawanus (Ôhira, 1967)	Negastriinae	Fcuro1	JEBP301-13	SDNCU-A0886	BOLD:ACI5584	KM612581	Japan	Okinawa	Kunigami, Kunigami, Yona
Fleutiauxellus (Fleutiauxellus) niponicus (Kishii, 1957)	Negastriinae	Fnip1	JEBP302-13	SDNCU-A0885	BOLD:ACI7052	KM612582	Japan	Oita	Saiki, Honjyo, Banjyo river
Fleutiauxellus (Fleutiauxellus) yezoensis tsugaru Ôhira, 1994	Negastriinae	Fyezt1	JEBP306-13	SDNCU-A0311	BOLD:ACI7055	KM612586	Japan	Aomori	Aomori, Sukayu
Fleutiauxellus (Fleutiauxellus) yotsuboshi (Kishii, 1976)	Negastriinae	Fyot2	JEBP307-13	SDNCU-A0400	BOLD:ACI7054	KM612587	Japan	Osaka	Fujiidera, Yamato river
Fleutiauxellus (Neomigiwa) quadrillum (Candèze, 1873)	Negastriinae	Fqua1	JEBP303-13	SDNCU-A0318	BOLD:ACI5277	KM612583	Japan	Osaka	Fujiidera, Yamato river	SB, GF
Fleutiauxellus (Neomigiwa) quadrillum (Candèze, 1873)	Negastriinae	Fqua2	JEBP304-13	SDNCU-A0905	BOLD:ACI5277	KM612584	Japan	Hokkaido	Kushiro, Lake Harutori
Fleutiauxellus (Neomigiwa) sugiurai Kishii, 1993	Negastriinae	Fsug1	JEBP305-13	SDNCU-A0308	BOLD:ACI6528	KM612585	Japan	Miyagi	Zao, Mt. Katta
Gamepenthes ornatus (Lewis, 1894)	Elaterinae	Gorn1	JEBP314-13	SDNCU-A0296	BOLD:ACI6991	KM612589	Japan	Nara	Yoshino, Kamikitayama, Mt. Sanzukochiyama
Gamepenthes ornatus (Lewis, 1894)	Elaterinae	Gorn2	JEBP315-13	SDNCU-A0611	BOLD:ACI6991	KM612588	Japan	Nagano	Iida, Kami, Shirabiso-kogen
Gamepenthes pictipennis (Lewis, 1894)	Elaterinae	Gpic1	JEBP318-13	SDNCU-A0233	BOLD:ACI5219	KM612592	Japan	Gifu	Ohno, Shirakawa, Ohshirakawa
Gamepenthes pictipennis (Lewis, 1894)	Elaterinae	Gpic2	JEBP319-13	SDNCU-A0653	BOLD:ACI5217	KM612591	Japan	Nara	Yoshino, Kamikitayama, Mt. Sanzukochiyama
Gamepenthes pictipennis (Lewis, 1894)	Elaterinae	Gpic3	JEBP320-13	SDNCU-A0688	BOLD:ACI5219	KM612590	Japan	Nagano	Kiso, Kaida-kogen
Gamepenthes versipellis (Lewis, 1894)	Elaterinae	Gver1	JEBP321-13	SDNCU-A0531	BOLD:ACI5218	KM612593	Japan	Ehime	Saijo, Sasagamine
Gamepenthes versipellis (Lewis, 1894)	Elaterinae	Gver2	JEBP322-13	SDNCU-A0621	BOLD:ACI5218	KM612595	Japan	Hokkaido	Kawakami, Teshikaga, Wakoto peninsula
Gamepenthes versipellis (Lewis, 1894)	Elaterinae	Gver3	JEBP323-13	SDNCU-A0612	BOLD:ACI5218	KM612594	Japan	Nagano	Iida, Kami, Shirabiso-kogen
Glyphonyx bicolor bicolor Candèze, 1893	Elaterinae	Gbicb2	JEBP308-13	SDNCU-A0804	BOLD:ACI6243	KM612597	Japan	Kochi	Mt. Kamegamori
Glyphonyx bicolor bicolor Candèze, 1893	Elaterinae	Gbicb3	JEBP309-13	SDNCU-A0893	BOLD:ACI6243	KM612596	Japan	Aichi	Okazaki, Oodanomori
Glyphonyx dalopioides Nakane, 1958	Elaterinae	Gdal1	JEBP310-13	SDNCU-A0206	BOLD:ACI6363	KM612599	Japan	Aichi	Toyokawa, Mito, Miyukihama
Glyphonyx dalopioides Nakane, 1958	Elaterinae	Gdal2	JEBP311-13	SDNCU-A0799	BOLD:ACI6363	KM612598	Japan	Aichi	Toyohashi, Nishihama
Glyphonyx illepidius Candèze, 1873	Elaterinae	Gill1	JEBP312-13	SDNCU-A0805	BOLD:ACI6551	KM612600	Japan	Ehime	Matsuyama, Mt. Takanawa
Glyphonyx makiharai Ôhira, 1973	Elaterinae	Gmak1	JEBP313-13	SDNCU-A0801	BOLD:ACI5206	KM612601	Japan	Okinawa	Kunigami, Kunigami, Yona
Glyphonyx pallidipes Miwa, 1934	Elaterinae	Gpal1	JEBP316-13	SDNCU-A0485	BOLD:ACI6560	KM612603	Japan	Okinawa	Ishigaki, Yarabu rindo
Glyphonyx pallidipes Miwa, 1934	Elaterinae	Gpal2	JEBP317-13	SDNCU-A0794	BOLD:ACI6560	KM612602	Japan	Okinawa	Iriomote Isl., Uehara, Funaura
Harminius (Harminius) nihonicus Kishii, 1979	Dendrometrinae	Hnih1	JEBP418-13	SDNCU-A0742	BOLD:ACI6867	KM612604	Japan	Nara	Yoshino, Kamikitayama, Mt. Sanzukochiyama
Harminius (Harminius) singularis hondoensis Kishii, 1985	Dendrometrinae	Hsinh1	JEBP438-13	SDNCU-A0310	BOLD:ACI6478	KM612605	Japan	Aomori	Goshogawara, Mitori
Harminius (Harminius) singularis singuralis (Lewis, 1894)	Dendrometrinae	Hsins1	JEBP439-13	SDNCU-A0904	BOLD:ACI6477	KM612606	Japan	Hokkaido	Lake Akan, Bokke
Haterumelater bicarinatus bicarinatus (Candèze, 1873)	Elaterinae	Hbic1	JEBP324-13	SDNCU-A0669	BOLD:ACI6000	KM612607	Japan	Kanagawa	Kawasaki, Ikuta-ryokuchi
Haterumelater bifoveolatus (Miwa, 1927)	Elaterinae	Hbif1	JEBP325-13	SDNCU-A0517	BOLD:ACI6001	KM612608	Japan	Tokyo	Ogasawara, Hahajima
Hayekpenthes pallidus pallidus (Lewis, 1894)	Elaterinae	Hpalp1	JEBP421-13	SDNCU-A0670	BOLD:ACI5908	KM612609	Japan	Nara	Yoshino, Kamikitayama, Mt. Sanzukochiyama
Hemicrepidius (Heterathous) desertor desertor (Candèze, 1873)	Dendrometrinae	Hdesd1	JEBP340-13	SDNCU-A0322	BOLD:ACI6535	KM612611	Japan	Nara	Yoshino, Kamikitayama, Mt. Sanzukochiyama
Hemicrepidius (Heterathous) desertor desertor (Candèze, 1873)	Dendrometrinae	Hdesd2	JEBP341-13	SDNCU-A0379	BOLD:ACI6334	KM612610	Japan	Ehime	Saijo, Sasagamine
Hemicrepidius (Medakathous) jactatus jactatus (Lewis, 1894)	Dendrometrinae	Hjacj1	JEBP345-13	SDNCU-A0144	BOLD:ACI6335	KM612613	Japan	Aichi	Kitashitara, Toyone, Mt. Chausu
Hemicrepidius (Medakathous) jactatus jactatus (Lewis, 1894)	Dendrometrinae	Hjacj2	JEBP346-13	SDNCU-A0216	BOLD:ACI6335	KM612614	Japan	Aichi	Kitashitara, Toyone, Mt. Chausu
Hemicrepidius (Miwacrepidius) subcyaneus (Motschulsky, 1866)	Dendrometrinae	Hsub1	JEBP441-13	SDNCU-A0520	BOLD:ACI6333	KM612628	Japan	Gifu	Gero, Nigorigo onsen
Hemicrepidius (Miwacrepidius) subcyaneus (Motschulsky, 1866)	Dendrometrinae	Hsub2	JEBP442-13	SDNCU-A0897	BOLD:ACI6333	KM612629	Japan	Kyoto	Fukuchiyama, Ikebe
Hemicrepidius (Pseudathous) secessus secessus (Candèze, 1873)	Dendrometrinae	Hsecs1	JEBP425-13	SDNCU-A0182	BOLD:ACI5593	KM612615	Japan	Aichi	Okazaki, Ikegane	GF
Hemicrepidius (Pseudathous) secessus secessus (Candèze, 1873)	Dendrometrinae	Hsecs2	JEBP429-13	SDNCU-A0374	BOLD:ACI5593	KM612624	Japan	Nagano	Ina, Shinshu Univ. Nishikoma Station
Hemicrepidius (Pseudathous) secessus secessus (Candèze, 1873)	Dendrometrinae	Hsecs3	JEBP430-13	SDNCU-A0375	BOLD:ACI5593	KM612622	Japan	Saga	Karatsu, Nanayama, Mt. Ukidake
Hemicrepidius (Pseudathous) secessus secessus (Candèze, 1873)	Dendrometrinae	Hsecs4	JEBP431-13	SDNCU-A0378	BOLD:ACI6382	KM612621	Japan	Ehime	Saijo, Sasagamine
Hemicrepidius (Pseudathous) secessus secessus (Candèze, 1873)	Dendrometrinae	Hsecs6	JEBP432-13	SDNCU-A0380	BOLD:ACI5595	KM612620	Japan	Hyogo	Yabu, Hachi-kogen
Hemicrepidius (Pseudathous) secessus secessus (Candèze, 1873)	Dendrometrinae	Hsecs7	JEBP433-13	SDNCU-A0384	BOLD:ACI5594	KM612619	Japan	Nara	Yoshino, Kamikitayama, Mt. Sanzukochiyama
Hemicrepidius (Pseudathous) secessus secessus (Candèze, 1873)	Dendrometrinae	Hsecs8	JEBP434-13	SDNCU-A0387	BOLD:ACI6553	KM612618	Japan	Ehime	Saijo, Sasagamine
Hemicrepidius (Pseudathous) secessus secessus (Candèze, 1873)	Dendrometrinae	Hsecs9	JEBP435-13	SDNCU-A0750	BOLD:ACI5595	KM612623	Japan	Oita	Yufuin
Hemicrepidius (Pseudathous) secessus secessus (Candèze, 1873)	Dendrometrinae	Hsecs10	JEBP426-13	SDNCU-A0751	BOLD:ACI6381	KM612616	Japan	Tochigi	Ashikaga, Kabasaki, Iriyatsu
Hemicrepidius (Pseudathous) secessus secessus (Candèze, 1873)	Dendrometrinae	Hsecs11	JEBP427-13	SDNCU-A0906	BOLD:ACI5593	KM612617	Japan	Yamagata	Mt. Iide
Hemicrepidius (Pseudathous) secessus secessus (Candèze, 1873)	Dendrometrinae	Hsecs12	JEBP428-13	SDNCU-A0241	BOLD:ACI5593	KM612625	Japan	Nagano	Kiso, Kaida-kogen
Hemicrepidius (Pseudathous) sinuatus sinuatus (Lewis, 1894)	Dendrometrinae	Hsin1	JEBP436-13	SDNCU-A0452	BOLD:ACI5593	KM612627	Japan	Nagano	Shimoina, Achi, Fujimidai-kogen
Hemicrepidius (Pseudathous) sinuatus sinuatus (Lewis, 1894)	Dendrometrinae	Hsin2	JEBP437-13	SDNCU-A0594	BOLD:ACI5595	KM612626	Japan	Nagano	Iida, Kami, Shirabiso-touge
Hemicrepidius (Yukara) inornatus (Lewis, 1894)	Dendrometrinae	Hino1	JEBP344-13	SDNCU-A0519	BOLD:ACI5459	KM612612	Japan	Hokkaido	Shimamaki, Shimamaki
Hemiops flava Castelnau, 1836	Oestodinae	Hfla1	JEBP342-13	SDNCU-A0882	BOLD:ACI6694	KM612630	Taiwan	Nantou	Nanshanxi
Heteroderes inexpectatus (Kishii, 1969)	Agrypninae	Hine1	JEBP343-13	SDNCU-A0305	BOLD:ACI5729	KM612632	Japan	Tokyo	Edogawa, Kasai-rinkai-koen
Heteroderes kusuii Ôhira, 1994	Agrypninae	Hkus2	JEBP347-13	SDNCU-A0795	BOLD:ABX0938*	KM612633	Japan	Okinawa	Uruma, Suzaki
Heteroderes sp.	Agrypninae	Hsp1	JEBP440-13	SDNCU-A0473	BOLD:ACI5639	KM612631	Thailand	Ranong	Kasetsart Univ.
Homotechnes brunneofuscus (Nakane, 1954)	Dendrometrinae	Hbru1	JEBP326-13	SDNCU-A0335	BOLD:ACI5915	KM612647	Japan	Tokushima	Naka, Naka, Kitagawa
Homotechnes brunneofuscus (Nakane, 1954)	Dendrometrinae	Hbru2	JEBP332-13	SDNCU-A0336	BOLD:ACI5188	KM612641	Japan	Tochigi	Nikko, Mt. Kohshin
Homotechnes brunneofuscus (Nakane, 1954)	Dendrometrinae	Hbru3	JEBP333-13	SDNCU-A0337	BOLD:ACI5189	KM612640	Japan	Miyazaki	Mt. Shiraiwa
Homotechnes brunneofuscus (Nakane, 1954)	Dendrometrinae	Hbru4	JEBP334-13	SDNCU-A0338	BOLD:ACI5914	KM612638	Japan	Ehime	Saijo, Mt. Ishizuchi
Homotechnes brunneofuscus (Nakane, 1954)	Dendrometrinae	Hbru5	JEBP335-13	SDNCU-A0359	BOLD:ACI5914	KM612637	Japan	Kochi	Kamiukena, Kumakogen, Nishidani Kounaru
Homotechnes brunneofuscus (Nakane, 1954)	Dendrometrinae	Hbru6	JEBP336-13	SDNCU-A0472	BOLD:ACI5189	KM612636	Japan	Kumamoto	Yatsushiro, Mt. Shiratori
Homotechnes brunneofuscus (Nakane, 1954)	Dendrometrinae	Hbru7	JEBP337-13	SDNCU-A0763	BOLD:ACI5188	KM612635	Japan	Tochigi	Nikko, Kawamata, Nishizawa kinzan
Homotechnes brunneofuscus (Nakane, 1954)	Dendrometrinae	Hbru8	JEBP338-13	SDNCU-A0768	BOLD:ACI5914	KM612634	Japan	Ehime	Kumakogen, Omogo
Homotechnes brunneofuscus (Nakane, 1954)	Dendrometrinae	Hbru9	JEBP339-13	SDNCU-A0769	BOLD:ACI5914	KM612639	Japan	Ehime	Mt. Takanawa
Homotechnes brunneofuscus (Nakane, 1954)	Dendrometrinae	Hbru10	JEBP327-13	SDNCU-A0777	BOLD:ACI5914	KM612646	Japan	Ehime	Iyofuji
Homotechnes brunneofuscus (Nakane, 1954)	Dendrometrinae	Hbru11	JEBP328-13	SDNCU-A0779	BOLD:ACI5914	KM612645	Japan	Ehime	Toon, Saragamine
Homotechnes brunneofuscus (Nakane, 1954)	Dendrometrinae	Hbru12	JEBP329-13	SDNCU-A0780	BOLD:ACI5915	KM612644	Japan	Tokushima	Miyoshi, Sugeoi, Miune
Homotechnes brunneofuscus (Nakane, 1954)	Dendrometrinae	Hbru13	JEBP330-13	SDNCU-A0782	BOLD:ACI5914	KM612643	Japan	Ehime	Niihama, Mt. Nishiakaishi
Homotechnes brunneofuscus (Nakane, 1954)	Dendrometrinae	Hbru14	JEBP331-13	SDNCU-A0853	BOLD:ACI5915	KM612642	Japan	Tokushima	Naka, Naka, Mt. Tsurugi Super-rindo
Homotechnes motschulskyi aizu Kishii, 1994	Dendrometrinae	Hmaiz1	JEBP349-13	SDNCU-A0268	BOLD:ACI6542	KM612649	Japan	Fukushima	Iwase, Tenei, Mt. Futamata
Homotechnes motschulskyi awaensis Ôhira, 2008	Dendrometrinae	Hmawa3	JEBP350-13	SDNCU-A0369	BOLD:ACI5941	KM612650	Japan	Tokushima	Mima, Tsurugi, Mt. Tsurugi Tonomaru
Homotechnes motschulskyi awaensis Ôhira, 2008	Dendrometrinae	Hmawa4	JEBP351-13	SDNCU-A0370	BOLD:ACI5941	KM612651	Japan	Tokushima	Naka, Okuyarido, Mt. Shinkuro
Homotechnes motschulskyi awaensis Ôhira, 2008	Dendrometrinae	Hmawa5	JEBP352-13	SDNCU-A0402	BOLD:ACI6429	KM612652	Japan	Tokushima	Tokushima, Mt. Nakatsumine
Homotechnes motschulskyi babai (Kishii, 1957)	Dendrometrinae	Hmbab1	JEBP353-13	SDNCU-A0899	BOLD:ACI6427	KM612653	Japan	Yamagata	Mt. Iide
Homotechnes motschulskyi babai (Kishii, 1957)	Dendrometrinae	Hmbab2	JEBP354-13	SDNCU-A0937	BOLD:ACI5355	KM612654	Japan	Fukushima	Kitakata, Yamato
Homotechnes motschulskyi babai (Kishii, 1957)	Dendrometrinae	Hmbab3	JEBP355-13	SDNCU-A0938	BOLD:ACI6545	KM612655	Japan	Fukushima	Kitakata, Yamato
Homotechnes motschulskyi babai (Kishii, 1957)	Dendrometrinae	Hmbab4	JEBP356-13	SDNCU-A0939	BOLD:ACI5355	KM612656	Japan	Fukushima	Kitakata, Yamato
Homotechnes motschulskyi etchu Kishii, 1996	Dendrometrinae	Hmetc1	JEBP357-13	SDNCU-A0284	BOLD:ACI6609	KM612657	Japan	Toyama	Nanto, Saikawashichi, Yugiri-toge
Homotechnes motschulskyi etchu Kishii, 1996	Dendrometrinae	Hmetc2	JEBP358-13	SDNCU-A0362	BOLD:ACI6609	KM612658	Japan	Ishikawa	Hakusan, Sara, Kasayama-rindo
Homotechnes motschulskyi etchu Kishii, 1996	Dendrometrinae	Hmetc4	JEBP359-13	SDNCU-A0944	BOLD:ACI6127	KM612659	Japan	Toyama	Yatsuo, Tochiori
Homotechnes motschulskyi fleutiauxi (Ôhira, 1968)	Dendrometrinae	Hmfle1	JEBP360-13	SDNCU-A0279	BOLD:ACI6133	KM612660	Japan	Gifu	Takayama, Abo toge
Homotechnes motschulskyi fukuoi Ôhira, 2008	Dendrometrinae	Hmfuk1	JEBP361-13	SDNCU-A0275	BOLD:ACI6431	KM612661	Japan	Akita	Akita, Kawabe, Marumaisawa
Homotechnes motschulskyi gyoudou Kishii, 2006	Dendrometrinae	Hmgyo1	JEBP362-13	SDNCU-A0263	BOLD:ACI5297	KM612662	Japan	Tochigi	Ashikaga, Kabasaki, Iriyatsu
Homotechnes motschulskyi gyoudou Kishii, 2006	Dendrometrinae	Hmgyo2	JEBP363-13	SDNCU-A0424	BOLD:ACI6543	KM612663	Japan	Tochigi	Ashikaga, Awanoya, Ohfune
Homotechnes motschulskyi gyoudou Kishii, 2006	Dendrometrinae	Hmgyo3	JEBP364-13	SDNCU-A0552	BOLD:ACI6543	KM612664	Japan	Tochigi	Ashikaga, Matsuda river
Homotechnes motschulskyi hideoanus (Kishii, 1990)	Dendrometrinae	Hmhid1	JEBP365-13	SDNCU-A0270	BOLD:ACI5354	KM612665	Japan	Gunma	Fujioka, Kamihino, Mt. Mikabo
Homotechnes motschulskyi hideoanus (Kishii, 1990)	Dendrometrinae	Hmhid2	JEBP366-13	SDNCU-A0354	BOLD:ACI5354	KM612666	Japan	Gunma	Fujioka, Kamihino, Mt. Mikabo
Homotechnes motschulskyi hideoanus (Kishii, 1990)	Dendrometrinae	Hmhid3	JEBP367-13	SDNCU-A0459	BOLD:ACI5354	KM612667	Japan	Gunma	Fujioka, Mt. Akaguna
Homotechnes motschulskyi hirayuanus Kishii, 2001	Dendrometrinae	Hmhry1	JEBP370-13	SDNCU-A0272	BOLD:ACI6133	KM612670	Japan	Nagano	Matsumoto, Mt. Norikura
Homotechnes motschulskyi hirayuanus Kishii, 2001	Dendrometrinae	Hmhry2	JEBP371-13	SDNCU-A0735	BOLD:ACI6133	KM612671	Japan	Nagano	Matsumoto, Mt. Norikura
Homotechnes motschulskyi hiromasai (Ôhira, 1968)	Dendrometrinae	Hmhrm1	JEBP368-13	SDNCU-A0281	BOLD:ACI6730	KM612668	Japan	Gunma	Tone, Minakami, Mt. Tanigawa Ichinokurasawa
Homotechnes motschulskyi hiromasai (Ôhira, 1968)	Dendrometrinae	Hmhrm2	JEBP369-13	SDNCU-A0855	BOLD:ACI6730	KM612669	Japan	Gunma	Tone, Minakami, Mt. Tanigawa Ichinokurasawa
Homotechnes motschulskyi ishizuchi (Kishii, 1985)	Dendrometrinae	Hmish1	JEBP372-13	SDNCU-A0262	BOLD:ACI6430	KM612672	Japan	Ehime	Saijo, Mt. Ishizuchi
Homotechnes motschulskyi izumii (Kishii, 1985)	Dendrometrinae	Hmizu1	JEBP374-13	SDNCU-A0210	BOLD:ACI5433	KM612673	Japan	Aomori	Nishimeya, Kousai-rindou
Homotechnes motschulskyi kai (Kishii, 1996)	Dendrometrinae	Hmkai1	JEBP375-13	SDNCU-A0271	BOLD:ACI5492	KM612674	Japan	Yamanashi	Hayakawa, Yanbushi, Yanbushi-toge
Homotechnes motschulskyi karasawa (Kishii, 1999)	Dendrometrinae	Hmkar1	JEBP376-13	SDNCU-A0264	BOLD:ACJ4086	KM612675	Japan	Tochigi	Sano, Tanuma, Mt. Karasawa
Homotechnes motschulskyi kohshin Kishii, 2006	Dendrometrinae	Hmkoh1	JEBP377-13	SDNCU-A0285	BOLD:ACI6286	KM612676	Japan	Tochigi	Nikko, Mt. Kohshin
Homotechnes motschulskyi kohshin Kishii, 2006	Dendrometrinae	Hmkoh2	JEBP378-13	SDNCU-A0854	BOLD:ACI6286	KM612677	Japan	Tochigi	Nikko, Mt. Kohshin
Homotechnes motschulskyi kongoensis (Kishii, 1969)	Dendrometrinae	Hmkon1	JEBP379-13	SDNCU-A0259	BOLD:ACI6130	KM612678	Japan	Osaka	Minamikawachi, Chihayaakasaka, Mt. Kongo
Homotechnes motschulskyi kurotai (Ôhira, 1994)	Dendrometrinae	Hmkur1	JEBP380-13	SDNCU-A0260	BOLD:ACI5797	KM612679	Japan	Tokushima	Yoshinogawa, Mt. Kotsu
Homotechnes motschulskyi kurotai (Ôhira, 1994)	Dendrometrinae	Hmkur2	JEBP381-13	SDNCU-A0372	BOLD:ACI5797	KM612680	Japan	Tokushima	Yoshino, Yamakawa, Okunoi Mt. Kotsu
Homotechnes motschulskyi motschulskyi (Fleutiaux, 1902)	Dendrometrinae	Hmmot1	JEBP382-13	SDNCU-A0278	BOLD:ACI6286	KM612648	Japan	Tochigi	Nikko, Chuzenji lake, Mt. Hangetsu
Homotechnes motschulskyi mutsuurai (Nakane, 1963)	Dendrometrinae	Hmmut1	JEBP383-13	SDNCU-A0283	BOLD:ACI6132	KM612681	Japan	Ishikawa	Hakusan, Hakusanshitsudo
Homotechnes motschulskyi mutsuurai (Nakane, 1963)	Dendrometrinae	Hmmut2	JEBP384-13	SDNCU-A0363	BOLD:ACI6128	KM612682	Japan	Ishikawa	Hakusan, Shiniwama, Maruishidani
Homotechnes motschulskyi oginoi Kishii, 2001	Dendrometrinae	Hmogi1	JEBP389-13	SDNCU-A0282	BOLD:ACI6133	KM612687	Japan	Toyama	Toyama, Arimine-rindo Oguchigawasen
Homotechnes motschulskyi oginoi Kishii, 2001	Dendrometrinae	Hmogi2	JEBP390-13	SDNCU-A0433	BOLD:ACI6133	KM612688	Japan	Toyama	Toyama, Arimine-rindo Oguchigawasen
Homotechnes motschulskyi ohkawai (Kishii, 1986)	Dendrometrinae	Hmohk1	JEBP391-13	SDNCU-A0265	BOLD:ACI6105	KM612689	Japan	Tochigi	Tochigi, Mt. Izuru
Homotechnes motschulskyi ohkawai (Kishii, 1986)	Dendrometrinae	Hmohk2	JEBP392-13	SDNCU-A0425	BOLD:ACI6543	KM612690	Japan	Tochigi	Ashikaga, Omata, Iwakirisawa
Homotechnes motschulskyi ohkawai (Kishii, 1986)	Dendrometrinae	Hmohk3	JEBP393-13	SDNCU-A0460	BOLD:ACI6297	KM612691	Japan	Tochigi	Sano, Sakuhara, Kamiohto
Homotechnes motschulskyi ohkawai (Kishii, 1986)	Dendrometrinae	Hmohk4	JEBP394-13	SDNCU-A0733	BOLD:ACI6219	KM612692	Japan	Tochigi	Ashikaga, Omata, Iwakirisawa
Homotechnes motschulskyi ohkawai (Kishii, 1986)	Dendrometrinae	Hmohk5	JEBP395-13	SDNCU-A0734	BOLD:ACI6297	KM612693	Japan	Tochigi	Sano, Sakuhara, Kamiohto
Homotechnes motschulskyi ohkawai (Kishii, 1986)	Dendrometrinae	Hmohk6	JEBP396-13	SDNCU-A0785	BOLD:ACI6105	KM612694	Japan	Tochigi	Tochigi, Mt. Izuru
Homotechnes motschulskyi oikensis (Kishii, 2002)	Dendrometrinae	Hmoik1	JEBP397-13	SDNCU-A0257	BOLD:ACI6126	KM612695	Japan	Mie	Inabe, Fujiwara, Hongo Kokurumidani
Homotechnes motschulskyi ondai (Kishii, 1990)	Dendrometrinae	Hmond1	JEBP398-13	SDNCU-A0266	BOLD:ACI6348	KM612696	Japan	Tochigi	Nasukarasuyama, Ohsawa-rindo
Homotechnes motschulskyi ozaku Kishii, 2006	Dendrometrinae	Hmoza1	JEBP399-13	SDNCU-A0276	BOLD:ACI6548	KM612697	Japan	Tochigi	Kanuma, Mt. Ozaku
Homotechnes motschulskyi ozaku Kishii, 2006	Dendrometrinae	Hmoza2	JEBP400-13	SDNCU-A0356	BOLD:ACI6548	KM612698	Japan	Tochigi	Kanuma, Mt. Ozaku
Homotechnes motschulskyi ryoheii Ôhira, 2006	Dendrometrinae	Hmryo1	JEBP401-13	SDNCU-A0269	BOLD:ACI5581	KM612699	Japan	Nagano	Saku, Kasuga, Mt. Tateshina Karasawa-rindo
Homotechnes motschulskyi ryoheii Ôhira, 2006	Dendrometrinae	Hmryo2	JEBP402-13	SDNCU-A0366	BOLD:ACI5581	KM612700	Japan	Nagano	Chino, Toyohira, Mt. Yatsugatake Karasawa-kosen
Homotechnes motschulskyi ryoheii Ôhira, 2006	Dendrometrinae	Hmryo3	JEBP403-13	SDNCU-A0819	BOLD:ACI5492	KM612701	Japan	Yamanashi	Hayakawa, Yanbushi, Yanbushi-toge
Homotechnes motschulskyi shimotsuke (Kishii, 1986)	Dendrometrinae	Hmsmt1	JEBP405-13	SDNCU-A0277	BOLD:ACI6544	KM612703	Japan	Tochigi	Nikko, Yunishigawa, Shiratakizawa
Homotechnes motschulskyi shimotsuke (Kishii, 1986)	Dendrometrinae	Hmsmt2	JEBP406-13	SDNCU-A0355	BOLD:ACI6286	KM612704	Japan	Tochigi	Nikko, Yunishigawa, Hashitatezawa
Homotechnes motschulskyi shimotsuke (Kishii, 1986)	Dendrometrinae	Hmsmt3	JEBP407-13	SDNCU-A0732	BOLD:ACI6286	KM612705	Japan	Tochigi	Nikko, Yunishigawa, Shiratakizawa
Homotechnes motschulskyi shiobarensis Kishii, 2006	Dendrometrinae	Hmsbr1	JEBP404-13	SDNCU-A0280	BOLD:ACI6544	KM612702	Japan	Tochigi	Nasushiobara, Shimoshiobara
Homotechnes motschulskyi subsp.	Dendrometrinae	Hmnov1	JEBP385-13	SDNCU-A0364	BOLD:ACI6133	KM612683	Japan	Toyama	Kurobe, Unazuki-rindo
Homotechnes motschulskyi subsp.	Dendrometrinae	Hmnov2	JEBP386-13	SDNCU-A0365	BOLD:ACI6546	KM612684	Japan	Yamagata	Nishiokitama, Iide, Hirokawara
Homotechnes motschulskyi subsp.	Dendrometrinae	Hmnov3	JEBP387-13	SDNCU-A0631	BOLD:ACI6293	KM612685	Japan	Gunma	Kiryu, Mt. Narukami
Homotechnes motschulskyi subsp.	Dendrometrinae	Hmnov4	JEBP388-13	SDNCU-A0861	BOLD:ACI6286	KM612686	Japan	Yamagata	Nishiokitama, Oguni, Numazawa Osonogoe
Homotechnes motschulskyi subsp.	Dendrometrinae	Hmssp1	JEBP408-13	SDNCU-A0458	BOLD:ACI6428	KM612706	Japan	Nagano	Kitaazumi, Otari, Nakatsuchi
Homotechnes motschulskyi subsp.	Dendrometrinae	Hmssp2	JEBP409-13	SDNCU-A0822	BOLD:ACI6547	KM612707	Japan	Miyagi	Sendai, Taihaku, Futakuchi
Homotechnes motschulskyi suzukii Ôhira, 2006	Dendrometrinae	Hmsuz1	JEBP410-13	SDNCU-A0198	BOLD:ACI6131	KM612708	Japan	Aichi	Kitashitara, Toei, Tsuki Mt. Goten
Homotechnes motschulskyi suzukii Ôhira, 2006	Dendrometrinae	Hmsuz2	JEBP411-13	SDNCU-A0427	BOLD:ACI6131	KM612709	Japan	Aichi	Toei, Mt. Shiroiwa
Homotechnes motschulskyi taichii (Nakane, 1963)	Dendrometrinae	Hmtai1	JEBP412-13	SDNCU-A0258	BOLD:ACI5261	KM612710	Japan	Nara	Yoshino, Kamikitayama, Sanjyotsuji
Homotechnes motschulskyi tsurugi (Ôhira, 1963)	Dendrometrinae	Hmtsu1	JEBP413-13	SDNCU-A0261	BOLD:ACI5941	KM612711	Japan	Tokushima	Mima, Tsurugi, Mt. Tonomaru
Homotechnes motschulskyi tsurugi (Ôhira, 1963)	Dendrometrinae	Hmtsu2	JEBP414-13	SDNCU-A0367	BOLD:ACI5941	KM612712	Japan	Tokushima	Mt. Tsurugi Minokoshi
Homotechnes motschulskyi tsurugi (Ôhira, 1963)	Dendrometrinae	Hmtsu4	JEBP415-13	SDNCU-A0371	BOLD:ACI5941	KM612713	Japan	Tokushima	Mt. Tsunatsuke
Homotechnes motschulskyi yamizo (Kishii, 1989)	Dendrometrinae	Hmyam1	JEBP416-13	SDNCU-A0267	BOLD:ACI6479	KM612714	Japan	Fukushima	Higashishirakawa, Tanagura, Mt. Yamizo
Homotechnes motschulskyi yoshizawai (Ôhira, 1996)	Dendrometrinae	Hmyos1	JEBP417-13	SDNCU-A0273	BOLD:ACI6129	KM612715	Japan	Nagano	Iida, Kami, Shirabiso-touge
Homotechnes nodai (Ôhira, 1996)	Dendrometrinae	Hnod1	JEBP419-13	SDNCU-A0286	BOLD:ACI7025	KM612717	Japan	Nagasaki	Tsushima, Minemachi, Kisaka
Homotechnes nodai (Ôhira, 1996)	Dendrometrinae	Hnod2	JEBP420-13	SDNCU-A0932	BOLD:ACI7025	KM612716	Japan	Nagasaki	Tsushima, Minemachi, Kisaka
Hypnoidus rivalis rivalis (Lewis, 1894)	Dendrometrinae	Hrivr1	JEBP422-13	SDNCU-A0360	BOLD:ACI5458	KM612720	Japan	Aomori	Mt. Iwaki
Hypnoidus rivalis rivalis (Lewis, 1894)	Dendrometrinae	Hrivr2	JEBP423-13	SDNCU-A0898	BOLD:ACI5458	KM612719	Japan	Yamagata	Higashitagawa, Tachikawa, Mt. Gassan
Hypnoidus rivalis rivalis (Lewis, 1894)	Dendrometrinae	Hrivr3	JEBP424-13	SDNCU-A0936	BOLD:ACI5458	KM612718	Japan	Fukushima	Inawashiro, Mt. Bandai
Hypoganus miyatakei Ôhira, 1966	Dendrometrinae	Hmiy1	JEBP373-13	SDNCU-A0470	BOLD:ACI6184	KM612721	Japan	Wakayama	Ito, Koya, Mt. Koya
Hypolithus littoralis convexus (Miwa, 1928)	Dendrometrinae	Hlitc2	JEBP348-13	SDNCU-A0634	BOLD:ACI7117	KM612722	Japan	Hokkaido	Rumoi, Hamanaka
Ischiodontus langfordi (van Zwaluwenburg, 1957)	Elaterinae	Ilan2	JEBP443-13	SDNCU-A0636	BOLD:ACI5307	KM612723	Japan	Tokyo	Ogasawara, Hahajima
Kometsukia vesticornis Kishii, 1957	Elaterinae	Kves1	JEBP444-13	SDNCU-A0516	BOLD:ACI6995	KM612724	Japan	Gifu	Ohno, Shirakawa, Ohshirakawa
Lacon (Alaotypus) boninensis (Ôhira, 1970)	Agrypninae	Lbon1	JEBP452-13	SDNCU-A0583	BOLD:ACI5784	KM612725	Japan	Tokyo	Ogasawara, Chichijima, Tatsumi douro
Lacon (Alaotypus) maeklinii (Candèze, 1865)	Agrypninae	Lmae1	JEBP460-13	SDNCU-A0581	BOLD:ACI5786	KM612726	Japan	Nara	Yoshino, Kamikitayama, Mt. Sanzukochiyama
Lacon (Alaotypus) yayeyamanus (Miwa, 1934)	Agrypninae	Lyay1	JEBP477-13	SDNCU-A0483	BOLD:ACI5259	KM612730	Japan	Okinawa	Ishigaki, Yarabu rindo
Lacon (Lacon) parallelus parallelus (Lewis, 1894)	Agrypninae	Lparp2	JEBP465-13	SDNCU-A0576	BOLD:ACI5848	KM612727	Japan	Yamanashi	Minamikoma, Minobu, Shimobe
Lacon (Lacon) parallelus parallelus (Lewis, 1894)	Agrypninae	Lparp3	JEBP466-13	SDNCU-A0699	BOLD:ACI5848	KM612728	Japan	Nara	Yoshinio, Odaigahara
Lacon (Lacon) quadrinodatus Lewis, 1894	Agrypninae	Lqua1	JEBP467-13	SDNCU-A0606	BOLD:ACI6525	KM612729	Japan	Hokkaido	Kawakami, Teshikaga, Kawayu onsen
Lanecarus palustris (Lewis, 1894)	Elaterinae	Lpal1	JEBP463-13	SDNCU-A0564	BOLD:ACI5393	KM612731	Japan	Saitama	Misato, Edogawa river
Lanecarus palustris (Lewis, 1894)	Elaterinae	Lpal2	JEBP464-13	SDNCU-A0747	BOLD:ACI5393	KM612732	Japan	Tochigi	Fujioka, Watarase Yusuichi
Limoniscus atricolor (Lewis, 1879)	Dendrometrinae	Latr1	JEBP450-13	SDNCU-A0251	BOLD:ACI5493	KM612734	Japan	Aichi	Okazaki, Kuwabara
Limoniscus atricolor (Lewis, 1879)	Dendrometrinae	Latr2	JEBP451-13	SDNCU-A0639	BOLD:ACI5494	KM612733	Japan	Kyoto	Yawata, Kizukawa, Gokobashi
Limoniscus kraatzi nihonicus (Kishii, 1966)	Dendrometrinae	Lkran1	JEBP459-13	SDNCU-A0327	BOLD:ACI6040	KM612735	Japan	Kyoto	Miyama, Sasari
Limoniscus niponensis (Lewis, 1894)	Dendrometrinae	Lnip1	JEBP461-13	SDNCU-A0604	BOLD:ACI5576	KM612736	Japan	Hokkaido	Kawakami, Teshikaga, Wakoto peninsula
Limoniscus rufipennis (Lewis, 1894)	Dendrometrinae	Lruf1	JEBP468-13	SDNCU-A0324	BOLD:ACI6006	KM612738	Japan	Kyoto	Miyama, Sasari
Limoniscus rufipennis (Lewis, 1894)	Dendrometrinae	Lruf2	JEBP469-13	SDNCU-A0778	BOLD:ACI6007	KM612737	Japan	Ehime	Niihama, Mt. Besshi
Limoniscus vittatus (Candèze, 1873)	Dendrometrinae	Lvit1	JEBP470-13	SDNCU-A0235	BOLD:ACI5238	KM612740	Japan	Aichi	Okazaki, Kuwabara
Limoniscus vittatus (Candèze, 1873)	Dendrometrinae	Lvit2	JEBP471-13	SDNCU-A0773	BOLD:ACI5238	KM612739	Japan	Kyoto	Miyama, Ashiu
Limoniscus yamato Kishii, 1998	Dendrometrinae	Lyam1	JEBP473-13	SDNCU-A0245	BOLD:ACI5576	KM612742	Japan	Nagano	Kiso, Kaida-kogen
Limoniscus yamato Kishii, 1998	Dendrometrinae	Lyam2	JEBP474-13	SDNCU-A0330	BOLD:ACI5576	KM612743	Japan	Nara	Yoshino, Kamikitayama, Odaigahara
Limoniscus yamato Kishii, 1998	Dendrometrinae	Lyam3	JEBP475-13	SDNCU-A0651	BOLD:ACI5576	KM612744	Japan	Iwate	Kuji, Ohtsuki toge
Limoniscus yamato Kishii, 1998	Dendrometrinae	Lyam4	JEBP476-13	SDNCU-A0771	BOLD:ACI5576	KM612741	Japan	Yamanashi	Hokuto, Sutama, Masutomi-onsen
Limonius approximans Lewis, 1894	Dendrometrinae	Lapp1	JEBP446-13	SDNCU-A0194	BOLD:ACI5734	KM612746	Japan	Aichi	Toyota, Mt. Mikuni
Limonius approximans Lewis, 1894	Dendrometrinae	Lapp2	JEBP447-13	SDNCU-A0757	BOLD:ACI5734	KM612747	Japan	Miyagi	Shiroishi, Fukuokafukaya, Mt. Shirahagi
Limonius approximans Lewis, 1894	Dendrometrinae	Lapp3	JEBP448-13	SDNCU-A0759	BOLD:ACI5734	KM612745	Japan	Shiga	Nagahama, Yogo, Washimi
Limonius approximans Lewis, 1894	Dendrometrinae	Lapp4	JEBP449-13	SDNCU-A0248	BOLD:ACI5734	KM612748	Japan	Aichi	Kitashitara, Toyone, Mt. Chausu
Limonius eximius Lewis, 1894	Dendrometrinae	Lexi1	JEBP453-13	SDNCU-A0159	BOLD:ACI6259	KM612752	Japan	Aichi	Toyota, Asahikougen, Genkimura
Limonius eximius Lewis, 1894	Dendrometrinae	Lexi2	JEBP454-13	SDNCU-A0637	BOLD:ACI6259	KM612751	Japan	Ehime	Uwajima, Mt. Onigajyo
Limonius eximius Lewis, 1894	Dendrometrinae	Lexi3	JEBP455-13	SDNCU-A0736	BOLD:ACI6259	KM612750	Japan	Kyoto	Miyama, Ashiu
Limonius eximius Lewis, 1894	Dendrometrinae	Lexi4	JEBP456-13	SDNCU-A0755	BOLD:ACI6259	KM612749	Japan	Yamanashi	Hokuto, Sutama, Masutomi-onsen
Limonius ignicollis Lewis, 1894	Dendrometrinae	Lign1	JEBP458-13	SDNCU-A0783	BOLD:ACI6631	KM612753	Japan	Aomori	Kuroishi, Okiura
Liotrichus hypocrita (Lewis, 1894)	Dendrometrinae	Lhyp1	JEBP457-13	SDNCU-A0246	BOLD:ACI5457	KM612754	Japan	Nagano	Kamiina, Iijima, Mt. Eboshi
Ludioschema akashii Ôhira, 1969	Dendrometrinae	Laka1	JEBP445-13	SDNCU-A0513	BOLD:ACI7110	KM612755	Japan	Okinawa	Ishigaki Isl., Takeda-rindo
Ludioschema okinawensis (Miwa, 1928)	Elaterinae	Loki1	JEBP462-13	SDNCU-A0951	BOLD:ACI5265	KM612756	Japan	Okinawa	Ishigaki Isl.
Ludioschema vittiger fuscomarginatus (Lewis, 1896)	Elaterinae	Lvitf1	JEBP472-13	SDNCU-A0512	BOLD:ACI5583	KM612757	Japan	Okinawa	Ishigaki Isl., Mt. Omoto
Megapenthes makiharai Ôhira, 2005	Elaterinae	Mmak2	JEBP553-13	SDNCU-A0635	BOLD:ACI5958	KM612758	Japan	Tokyo	Ogasawara, Hahajima
Megapenthes opacus Candèze, 1873	Elaterinae	Mopa1	JEBP564-13	SDNCU-A0532	BOLD:ACI6143	KM612759	Japan	Nara	Yoshino, Kamikitayama, Mt. Sanzukochiyama
Melanotus (Cratonychus) castanipes matsumurai Schenkling, 1927	Melanotinae	Mcasm1	JEBP484-13	SDNCU-A0303	BOLD:ACI5969	KM612766	Japan	Nagano	Kiso, Kaida-kogen
Melanotus (Melanotus) annosus Candèze, 1865	Melanotinae	Mann1	JEBP481-13	SDNCU-A0173	BOLD:ACI5435	KM612765	Japan	Aichi	Hazu, Isshiki, Sakushima	CO, CI
Melanotus (Melanotus) annosus Candèze, 1865	Melanotinae	Mann2	JEBP482-13	SDNCU-A0679	BOLD:ACI5435	KM612764	Japan	Hiroshima	Onomichi, Ikuchijima
Melanotus (Melanotus) annosus Candèze, 1865	Melanotinae	Mann3	JEBP483-13	SDNCU-A0725	BOLD:ACI5435	KM612763	Japan	Saitama	Misato, Edogawa river
Melanotus (Melanotus) correctus correctus Candèze, 1865	Melanotinae	Mcorc1	JEBP490-13	SDNCU-A0147	BOLD:ACI5971	KM612773	Japan	Aichi	Kitashitara, Shitara, Uradani
Melanotus (Melanotus) correctus correctus Candèze, 1865	Melanotinae	Mcorc2	JEBP491-13	SDNCU-A0678	BOLD:ACI5971	KM612774	Japan	Tochigi	Ashikaga, Omata, Naruishi
Melanotus (Melanotus) correctus correctus Candèze, 1865	Melanotinae	Mcorc3	JEBP492-13	SDNCU-A0169	BOLD:ACI6189	KM612775	Japan	Aichi	Toyota, Mt. Mikuni
Melanotus (Melanotus) correctus correctus Candèze, 1865	Melanotinae	Mcorc4	JEBP493-13	SDNCU-A0722	BOLD:ACI6189	KM612776	Japan	Chiba	Kamogawa
Melanotus (Melanotus) correctus correctus Candèze, 1865	Melanotinae	Mcorc5	JEBP494-13	SDNCU-A0723	BOLD:ACI6189	KM612777	Japan	Tokyo	Mt. Takao
Melanotus (Melanotus) correctus correctus Candèze, 1865	Melanotinae	Mcorc6	JEBP495-13	SDNCU-A0839	BOLD:ACI5628	KM612778	Japan	Kyoto	Uji, Makishima, Amagase
Melanotus (Melanotus) correctus correctus Candèze, 1865	Melanotinae	Mcorc7	JEBP496-13	SDNCU-A0917	BOLD:ACI5630	KM612779	Japan	Hiroshima	Hiroshima, Aki, Mt. Ege
Melanotus (Melanotus) correctus issikii Miwa, 1929	Melanotinae	Mcori1	JEBP497-13	SDNCU-A0928	BOLD:ACI5629	KM612780	Japan	Kagoshima	Yaku Isl., Mugio
Melanotus (Melanotus) correctus issikii Miwa, 1929	Melanotinae	Mcori2	JEBP498-13	SDNCU-A0414	BOLD:ACI5629	KM612772	Japan	Kagoshima	Yaku Isl., Koshima
Melanotus (Melanotus) erythropygus erythropygus Candèze, 1873	Melanotinae	Merye1	JEBP503-13	SDNCU-A0170	BOLD:ACI6958	KM612788	Japan	Aichi	Toyota, Mt. Mikuni	GF
Melanotus (Melanotus) erythropygus erythropygus Candèze, 1873	Melanotinae	Merye2	JEBP504-13	SDNCU-A0680	BOLD:ACI6958	KM612789	Japan	Nara	Nara, Mt. Kasuga
Melanotus (Melanotus) erythropygus erythropygus Candèze, 1873	Melanotinae	Merye3	JEBP505-13	SDNCU-A0681	BOLD:ACI5509	KM612785	Japan	Tokyo	Aogashima, Ohtonbu, Tenbodai
Melanotus (Melanotus) erythropygus erythropygus Candèze, 1873	Melanotinae	Merye4	JEBP506-13	SDNCU-A0224	BOLD:ACI5508	KM612786	Japan	Aichi	Kitashitara, Toyone, Mt. Chausu
Melanotus (Melanotus) erythropygus erythropygus Candèze, 1873	Melanotinae	Merye5	JEBP507-13	SDNCU-A0707	BOLD:ACI5510	KM612787	Japan	Ehime	Mt. Takanawa
Melanotus (Melanotus) fortnumi fortnumi Candèze, 1878	Melanotinae	Mforf1	JEBP508-13	SDNCU-A0252	BOLD:ACI6156	KM612790	Japan	Aichi	Toyokawa, Ejima, Ikoino-hiroba	WB, MI, CO, PO, SP, SO, BP, PN, EP, MS, CR, CA, CI, TO, SB, CS, GF, LF
Melanotus (Melanotus) fortnumi fortnumi Candèze, 1878	Melanotinae	Mforf2	JEBP509-13	SDNCU-A0713	BOLD:ACI5510	KM612791	Japan	Kyoto	Tsuzuki, Ide, Yamashiro ohashi
Melanotus (Melanotus) legatus legatus Candèze, 1860	Melanotinae	Mlegl1	JEBP527-13	SDNCU-A0156	BOLD:ACI7155	KM612801	Japan	Aichi	Ichinomiya, Hagiwara	WB, PO, SP, SO, SC, GF
Melanotus (Melanotus) legatus legatus Candèze, 1860	Melanotinae	Mlegl2	JEBP538-13	SDNCU-A0189	BOLD:ACI7154	KM612811	Japan	Aichi	Nagoya, Chikusa, Nagoya Univ.
Melanotus (Melanotus) legatus legatus Candèze, 1860	Melanotinae	Mlegl3	JEBP540-13	SDNCU-A0344	BOLD:ACI7154	KM612813	Japan	Aichi	Nukata, Nukata, Ohjiro
Melanotus (Melanotus) legatus legatus Candèze, 1860	Melanotinae	Mlegl4	JEBP541-13	SDNCU-A0345	BOLD:ACI7154	KM612814	Japan	Kanagawa	Kawasaki, Ikuta-ryokuchi
Melanotus (Melanotus) legatus legatus Candèze, 1860	Melanotinae	Mlegl5	JEBP542-13	SDNCU-A0346	BOLD:ACI7155	KM612815	Japan	Hokkaido	Shimamaki, Shimamaki
Melanotus (Melanotus) legatus legatus Candèze, 1860	Melanotinae	Mlegl6	JEBP543-13	SDNCU-A0347	BOLD:ACI7154	KM612816	Japan	Gifu	Gifu, Fukiage
Melanotus (Melanotus) legatus legatus Candèze, 1860	Melanotinae	Mlegl7	JEBP544-13	SDNCU-A0442	BOLD:ACI7155	KM612817	Japan	Tokyo	Ota, Rokugodote
Melanotus (Melanotus) legatus legatus Candèze, 1860	Melanotinae	Mlegl8	JEBP545-13	SDNCU-A0447	BOLD:ACI7154	KM612818	Japan	Kyoto	Uji, Ujiyamada
Melanotus (Melanotus) legatus legatus Candèze, 1860	Melanotinae	Mlegl9	JEBP546-13	SDNCU-A0448	BOLD:ACI7155	KM612819	Japan	Kyoto	Uji, Ujiyamada
Melanotus (Melanotus) legatus legatus Candèze, 1860	Melanotinae	Mlegl10	JEBP528-13	SDNCU-A0456	BOLD:ACI7155	KM612802	Japan	Tochigi	Ashikaga, Oonumata
Melanotus (Melanotus) legatus legatus Candèze, 1860	Melanotinae	Mlegl11	JEBP529-13	SDNCU-A0480	BOLD:ACI7154	KM612803	Japan	Hiroshima	Kure
Melanotus (Melanotus) legatus legatus Candèze, 1860	Melanotinae	Mlegl12	JEBP530-13	SDNCU-A0444	BOLD:ACI7154	KM612804	Japan	Kyoto	Uji, Uji-kozakura
Melanotus (Melanotus) legatus legatus Candèze, 1860	Melanotinae	Mlegl13	JEBP531-13	SDNCU-A0479	BOLD:ACI7154	KM612805	Japan	Hiroshima	Kure
Melanotus (Melanotus) legatus legatus Candèze, 1860	Melanotinae	Mlegl14	JEBP532-13	SDNCU-A0523	BOLD:ACI7154	KM612806	Japan	Kyoto	Fukuchiyama, Haze
Melanotus (Melanotus) legatus legatus Candèze, 1860	Melanotinae	Mlegl15	JEBP533-13	SDNCU-A0565	BOLD:ACI7154	KM612807	Japan	Kyoto	Uji, Ujihigashiuchi
Melanotus (Melanotus) legatus legatus Candèze, 1860	Melanotinae	Mlegl16	JEBP534-13	SDNCU-A0566	BOLD:ACI7154	KM612808	Japan	Kyoto	Uji, Uji-kozakura
Melanotus (Melanotus) legatus legatus Candèze, 1860	Melanotinae	Mlegl17	JEBP535-13	SDNCU-A0569	BOLD:ACI7155	KM612809	Japan	Kyoto	Uji, Uji-wakamori
Melanotus (Melanotus) legatus legatus Candèze, 1860	Melanotinae	Mlegl18	JEBP536-13	SDNCU-A0607	BOLD:ACI7155	KM612810	Japan	Hokkaido	Lake Akan, Bokke
Melanotus (Melanotus) legatus legatus Candèze, 1860	Melanotinae	Mlegl19	JEBP537-13	SDNCU-A0832	BOLD:ACI7154	KM612800	Japan	Ehime	Imabari, Ohmishima, Tatara
Melanotus (Melanotus) legatus legatus Candèze, 1860	Melanotinae	Mlegl20	JEBP539-13	SDNCU-A0848	BOLD:ACI7154	KM612812	Japan	Kyoto	Uji, Ujimataburi, Mt. Daikichi
Melanotus (Melanotus) legatus masakianus Kishii, 1988	Melanotinae	Mlegm1	JEBP547-13	SDNCU-A0587	BOLD:ACI7156	KM612820	Japan	Tokyo	Hachijo Isl., Nakanogo
Melanotus (Melanotus) legatus masakianus Kishii, 1988	Melanotinae	Mlegm2	JEBP548-13	SDNCU-A0588	BOLD:ACI7157	KM612821	Japan	Tokyo	Hachijo Isl., Nakanogo
Melanotus (Melanotus) legatus masakianus Kishii, 1988	Melanotinae	Mlegm3	JEBP549-13	SDNCU-A0866	BOLD:ACI7156	KM612822	Japan	Tokyo	Hachijo Isl., Ookago
Melanotus (Melanotus) legatus masakianus Kishii, 1988	Melanotinae	Mlegm4	JEBP550-13	SDNCU-A0867	BOLD:ACI7156	KM612823	Japan	Tokyo	Hachijo Isl., Nakanogo
Melanotus (Melanotus) lewisi lewisi Schenkling, 1927	Melanotinae	Mlewl1	JEBP551-13	SDNCU-A0438	BOLD:ACI6157	KM612824	Japan	Kanagawa	Kawasaki, Ikuta-ryokuchi
Melanotus (Melanotus) lewisi lewisi Schenkling, 1927	Melanotinae	Mlewl3	JEBP552-13	SDNCU-A0461	BOLD:ACI6157	KM612825	Japan	Aichi	Nagoya, Chikusa, Sonoyama
Melanotus (Melanotus) niponicus Ôhira, 1964	Melanotinae	Mnipo1	JEBP558-13	SDNCU-A0731	BOLD:ACI5510	KM612826	Japan	Wakayama	Wakayama, Iwase
Melanotus (Melanotus) ocellatopunctatus Lewis, 1894	Melanotinae	Moce1	JEBP559-13	SDNCU-A0525	BOLD:ACI6189	KM612827	Japan	Hokkaido	Kushiro, Lake Akan Bokke
Melanotus (Melanotus) okinawensis Ôhira, 1982	Melanotinae	Moki1	JEBP560-13	SDNCU-A0348	BOLD:ACI5878	KM612828	Japan	Okinawa	Itoman, Makabe	SC
Melanotus (Melanotus) okinawensis Ôhira, 1982	Melanotinae	Moki2	JEBP561-13	SDNCU-A0933	BOLD:ACI5878	KM612829	Japan	Okinawa	Itoman, Makabe
Melanotus (Melanotus) satoi Ôhira, 1967	Melanotinae	Msat1	JEBP565-13	SDNCU-A0942	BOLD:ACI5489	KM612832	Japan	Kagoshima	Yaku Isl.
Melanotus (Melanotus) seniculus Candèze, 1873	Melanotinae	Msnc1	JEBP574-13	SDNCU-A0821	BOLD:ACI5488	KM612833	Japan	Aichi	Toyota, Unebehigashi
Melanotus (Melanotus) senilis senilis Candèze, 1865	Melanotinae	Msen1	JEBP566-13	SDNCU-A0174	BOLD:ACI5979	KM612837	Japan	Aichi	Hazu, Isshiki, Sakushima	WB, MI, CO, PO, SP, ST, CS, GF, LF
Melanotus (Melanotus) senilis senilis Candèze, 1865	Melanotinae	Msen2	JEBP567-13	SDNCU-A0674	BOLD:ACI7038	KM612838	Japan	Kanagawa	Kawasaki, Asao, Hayano
Melanotus (Melanotus) senilis senilis Candèze, 1865	Melanotinae	Msen3	JEBP568-13	SDNCU-A0675	BOLD:ACI5979	KM612839	Japan	Aichi	Shinshiro, Yoshikawa
Melanotus (Melanotus) senilis senilis Candèze, 1865	Melanotinae	Msen5	JEBP569-13	SDNCU-A0718	BOLD:ACI7038	KM612840	Japan	Fukushima	Shirakawa, Minaminobori
Melanotus (Melanotus) senilis senilis Candèze, 1865	Melanotinae	Msen6	JEBP570-13	SDNCU-A0719	BOLD:ACI7038	KM612841	Japan	Saitama	Misato, Edogawa river
Melanotus (Melanotus) senilis senilis Candèze, 1865	Melanotinae	Msen7	JEBP571-13	SDNCU-A0720	BOLD:ACI5979	KM612834	Japan	Kyoto	Uji, Ujisatojiri
Melanotus (Melanotus) senilis senilis Candèze, 1865	Melanotinae	Msen8	JEBP572-13	SDNCU-A0721	BOLD:ACI7038	KM612835	Japan	Tochigi	Fujioka, Watarase Yusuichi
Melanotus (Melanotus) senilis senilis Candèze, 1865	Melanotinae	Msen9	JEBP573-13	SDNCU-A0835	BOLD:ACI5979	KM612836	Japan	Hiroshima	Onomichi, Innoshima, Shigei
Melanotus (Melanotus) spernendus spernendus Candèze, 1873	Melanotinae	Mspes1	JEBP575-13	SDNCU-A0683	BOLD:ACI6579	KM612842	Japan	Aichi	Shinshiro, Mt. Funatsuki
Melanotus (Melanotus) yaeyamacola Kishii, 1974	Melanotinae	Myae1	JEBP576-13	SDNCU-A0497	BOLD:ACI5422	KM612843	Japan	Okinawa	Ishigaki Isl., Yoshihara
Melanotus (Melanotus) yaeyamacola Kishii, 1974	Melanotinae	Myae2	JEBP577-13	SDNCU-A0547	BOLD:ACI5422	KM612844	Japan	Okinawa	Iriomote Isl., Nakama River
Melanotus (Spheniscosomus) amamiensis amamiensis (Ôhira, 1967)	Melanotinae	Mamaa1	JEBP478-13	SDNCU-A0219	BOLD:ACI5437	KM612762	Japan	Kagoshima	Amami-Oshima
Melanotus (Spheniscosomus) amamiensis amamiensis (Ôhira, 1967)	Melanotinae	Mamaa2	JEBP479-13	SDNCU-A0418	BOLD:ACI5437	KM612760	Japan	Kagoshima	Amami-Oshima, Higashinakama
Melanotus (Spheniscosomus) amamiensis yambarus Kishii, 1985	Melanotinae	Mamay1	JEBP480-13	SDNCU-A0684	BOLD:ACI5436	KM612761	Japan	Okinawa	Kunigami, Kunigami, Benogi
Melanotus (Spheniscosomus) cete cete Candèze, 1860	Melanotinae	Mcetc1	JEBP485-13	SDNCU-A0146	BOLD:ACI5411	KM612771	Japan	Aichi	Shinshiro, Mt. Funatsuki	WB, PO, SP
Melanotus (Spheniscosomus) cete cete Candèze, 1860	Melanotinae	Mcetc2	JEBP486-13	SDNCU-A0410	BOLD:ACI5411	KM612767	Japan	Kagoshima	Yaku Isl., Koshima
Melanotus (Spheniscosomus) cete cete Candèze, 1860	Melanotinae	Mcetc3	JEBP487-13	SDNCU-A0673	BOLD:ACI5411	KM612768	Japan	Kanagawa	Kawasaki, Ikuta-ryokuchi
Melanotus (Spheniscosomus) cete cete Candèze, 1860	Melanotinae	Mcetc4	JEBP488-13	SDNCU-A0168	BOLD:ACI5411	KM612769	Japan	Aichi	Toyota, Mt. Mikuni
Melanotus (Spheniscosomus) cete cete Candèze, 1860	Melanotinae	Mcetc5	JEBP489-13	SDNCU-A0831	BOLD:ACI5411	KM612770	Japan	Ehime	Imabari, Hakatajima, Mt. Hoko
Melanotus (Spheniscosomus) cribricollis cribricollis Faldermann, 1835	Melanotinae	Mcric1	JEBP499-13	SDNCU-A0465	BOLD:ACD6202*	KM612784	China	Sichuan	Chengdu
Melanotus (Spheniscosomus) cribricollis restrictus Candèze, 1865	Melanotinae	Mcrir1	JEBP500-13	SDNCU-A0464	BOLD:ACD6202*	KM612783	Japan	Osaka	Matsubara, Wakabayashi, Yamato river
Melanotus (Spheniscosomus) cribricollis restrictus Candèze, 1865	Melanotinae	Mcrir2	JEBP501-13	SDNCU-A0677	BOLD:ACD6202*	KM612781	Japan	Kyoto	Uji, Uji-wakamori
Melanotus (Spheniscosomus) cribricollis restrictus Candèze, 1865	Melanotinae	Mcrir3	JEBP502-13	SDNCU-A0847	BOLD:ACD6202*	KM612782	Japan	Kyoto	Uji-kozakura
Melanotus (Spheniscosomus) japonicus Ôhira, 1974	Melanotinae	Mjap1	JEBP512-13	SDNCU-A0200	BOLD:ACI6878	KM612792	Japan	Aichi	Toyota, Mt. Mikuni
Melanotus (Spheniscosomus) japonicus Ôhira, 1974	Melanotinae	Mjap2	JEBP513-13	SDNCU-A0676	BOLD:ACI6878	KM612793	Japan	Nagano	Shimoina, Achi, Jatouge
Melanotus (Spheniscosomus) japonicus Ôhira, 1974	Melanotinae	Mjap3	JEBP514-13	SDNCU-A0703	BOLD:ACI6878	KM612794	Japan	Hyogo	Yabu, Hachi-kogen
Melanotus (Spheniscosomus) koikei Kishii et Ôhira, 1956	Melanotinae	Mkoi1	JEBP522-13	SDNCU-A0175	BOLD:ACI6190	KM612795	Japan	Aichi	Okazaki, Yatsugi
Melanotus (Spheniscosomus) koikei Kishii et Ôhira, 1956	Melanotinae	Mkoi2	JEBP523-13	SDNCU-A0726	BOLD:ACI6190	KM612796	Japan	Ehime	Mt. Ishizuchi
Melanotus (Spheniscosomus) koikei Kishii et Ôhira, 1956	Melanotinae	Mkoi3	JEBP524-13	SDNCU-A0729	BOLD:ACI6190	KM612797	Japan	Iwate	Iwate
Melanotus (Spheniscosomus) koikei Kishii et Ôhira, 1956	Melanotinae	Mkoi4	JEBP525-13	SDNCU-A0672	BOLD:ACI6190	KM612799	Japan	Aichi	Okazaki, Nukata, Kashiyama Oodanomori
Melanotus (Spheniscosomus) koikei Kishii et Ôhira, 1956	Melanotinae	Mkoi5	JEBP526-13	SDNCU-A0724	BOLD:ACI6190	KM612798	Japan	Ehime	Matsuyama, Mt. Takanawa
Melanotus (Spheniscosomus) omotoensis Ôhira, 1966	Melanotinae	Momo1	JEBP562-13	SDNCU-A0522	BOLD:ACI5788	KM612830	Japan	Okinawa	Ishigaki Isl., Takeda-rindo
Melanotus (Spheniscosomus) omotoensis Ôhira, 1966	Melanotinae	Momo2	JEBP563-13	SDNCU-A0927	BOLD:ACI5788	KM612831	Japan	Okinawa	Ishigaki Isl.
Meristhus (Sulcimerus) niponensis (Lewis, 1894)	Agrypninae	Mnip1	JEBP557-13	SDNCU-A0304	BOLD:ACI6163	KM612845	Japan	Tokyo	Edogawa, Kasai-rinkai-koen
Mosotalesus impressus sachaliensis (Miwa, 1934)	Dendrometrinae	Mimps1	JEBP510-13	SDNCU-A0494	BOLD:ACI6627	KM612846	Japan	Hokkaido	Kawakami, Teshikaga, Kawayu Mt. Iou
Mosotalesus impressus sachaliensis (Miwa, 1934)	Dendrometrinae	Mimps2	JEBP511-13	SDNCU-A0807	BOLD:ACI6628	KM612847	Japan	Fukushima	Fukushima, Mt. Issaikyo-Jyodotaira
Mucromorphus miwai miwai Kishii, 1962	Dendrometrinae	Mmiwm1	JEBP554-13	SDNCU-A0325	BOLD:ACI6149	KM612850	Japan	Niigata	Mt. Tairappyo
Mucromorphus miwai miwai Kishii, 1962	Dendrometrinae	Mmiwm2	JEBP555-13	SDNCU-A0765	BOLD:ACI6149	KM612849	Japan	Shizuoka	Aoi, Komadori ike
Mucromorphus miwai yushiroi W. Suzuki, 1985	Dendrometrinae	Mmiwy1	JEBP556-13	SDNCU-A0770	BOLD:ACI6148	KM612848	Japan	Hokkaido	Menashi, Rausu, Shiretokomisaki
Mulsanteus junior junior (Candèze, 1873)	Elaterinae	Mjunj1	JEBP515-13	SDNCU-A0176	BOLD:ACI6282	KM612852	Japan	Aichi	Okazaki, Yatsugi
Mulsanteus junior junior (Candèze, 1873)	Elaterinae	Mjunj3	JEBP516-13	SDNCU-A0659	BOLD:ACI6282	KM612853	Japan	Nara	Nara, Mt. Kasuga
Mulsanteus junior junior (Candèze, 1873)	Elaterinae	Mjunj4	JEBP517-13	SDNCU-A0660	BOLD:ACI6282	KM612854	Japan	Kyoto	Uji, Ujiyamada
Mulsanteus junior junior (Candèze, 1873)	Elaterinae	Mjunj5	JEBP518-13	SDNCU-A0661	BOLD:ACI6282	KM612855	Japan	Ehime	Saijo, Fujinoishi
Mulsanteus junior junior (Candèze, 1873)	Elaterinae	Mjunj6	JEBP519-13	SDNCU-A0671	BOLD:ACI6282	KM612851	Japan	Toyama	Nakaniikawa
Mulsanteus junior junior (Candèze, 1873)	Elaterinae	Mjunj8	JEBP520-13	SDNCU-A0913	BOLD:ACI6282	KM612857	Japan	Hiroshima	Hiroshima, Aki, Mt. Ege
Mulsanteus junior yakuensis Kishii, 1983	Elaterinae	Mjuny1	JEBP521-13	SDNCU-A0411	BOLD:ACI6282	KM612856	Japan	Kagoshima	Yaku Isl., Nakama
Neopenthes pallidihumeralis Kishii, 1973	Elaterinae	Npal1	JEBP583-13	SDNCU-A0533	BOLD:ACI5503	KM612858	Japan	Okinawa	Ishigaki Isl., Mt. Nosoko
Neopristilophus serrifer serrifer (Candèze, 1873)	Dendrometrinae	Nsers1	JEBP584-13	SDNCU-A0153	BOLD:ACI7073	KM612859	Japan	Aichi	Nagoya, Chikusa, Nagoya Univ.
Neopristilophus serrifer serrifer (Candèze, 1873)	Dendrometrinae	Nsers2	JEBP585-13	SDNCU-A0737	BOLD:ACI7073	KM612861	Japan	Nara	Nara, Mt. Kasuga
Neopristilophus serrifer serrifer (Candèze, 1873)	Dendrometrinae	Nsers3	JEBP586-13	SDNCU-A0255	BOLD:ACI6724	KM612860	Japan	Aichi	Toyota, Higashiyama
Nipponoelater amami (Kishii, 1987)	Elaterinae	Nama1	JEBP578-13	SDNCU-A0423	BOLD:ACI7023	KM612862	Japan	Kagoshima	Amami-Oshima, Asato
Nipponoelater amami (Kishii, 1987)	Elaterinae	Nama2	JEBP579-13	SDNCU-A0624	BOLD:ACI7023	KM612863	Japan	Kagoshima	Amami-Oshima, Sumiyou, Ohaza kamiya
Nipponoelater babai babai Kishii, 1987	Elaterinae	Nbabb1	JEBP580-13	SDNCU-A0542	BOLD:ACI6695	KM612865	Japan	Okinawa	Ishigaki Isl., Mt. Omoto
Nipponoelater babai seinoi Kishii, 1987	Elaterinae	Nbabs1	JEBP581-13	SDNCU-A0481	BOLD:ACI5856	KM612864	Japan	Okinawa	Uruma, Azanakamine
Nipponoelater kometsuki Kishii, 1985	Elaterinae	Nkom1	JEBP582-13	SDNCU-A0546	BOLD:ACI5679	KM612866	Japan	Kanagawa	Kawasaki, Ikuta-ryokuchi
Nipponoelater sieboldi sieboldi (Candèze, 1873)	Elaterinae	Nsies1	JEBP587-13	SDNCU-A0690	BOLD:ACI0823	KM612868	Japan	Kanagawa	Kawasaki, Ikuta-ryokuchi
Nipponoelater sieboldi sieboldi (Candèze, 1873)	Elaterinae	Nsies2	JEBP588-13	SDNCU-A0704	BOLD:ACI0823	KM612869	Japan	Ehime	Kamiukena, Kumakogen
Nipponoelater sieboldi sieboldi (Candèze, 1873)	Elaterinae	Nsies3	JEBP589-13	SDNCU-A0894	BOLD:ACI0823	KM612870	Japan	Kyoto	Uji, Ujikosai
Nipponoelater sieboldi sieboldi (Candèze, 1873)	Elaterinae	Nsies4	JEBP590-13	SDNCU-A0915	BOLD:ACI0823	KM612867	Japan	Hiroshima	Hiroshima, Aki, Mt. Ege
Oedostethus (Menoko) ohdai Arimoto, 2007	Negastriinae	Ooh1	JEBP593-13	SDNCU-A0316	BOLD:ACI5893	KM612873	Japan	Nara	Yoshino, Kawakami, Obagamine
Oedostethus (Menoko) ozakii (Ôhira, 1995)	Negastriinae	Ooza1	JEBP594-13	SDNCU-A0883	BOLD:ACI6962	KM612874	Japan	Aomori	Aomori, Sukayu
Oedostethus (Menoko) pirika (Kishii, 1994)	Negastriinae	Opir1	JEBP595-13	SDNCU-A0451	BOLD:ACI6961	KM612875	Japan	Hokkaido	Kawakami, Teshikaga, Kawayu Mt. Iou
Oedostethus (Oedostethus) kanmiyai Ôhira, 1991	Negastriinae	Okan1	JEBP591-13	SDNCU-A0852	BOLD:ACI5891	KM612871	Japan	Tokyo	Adachi, Shikahama, Arakawa river
Oedostethus (Oedostethus) kohnoi Ôhira, 1991	Negastriinae	Okoh1	JEBP592-13	SDNCU-A0213	BOLD:ACI6962	KM612872	Japan	Aomori	Hirakawa, Yunosawa
Oedostethus (Oedostethus) telluris (Lewis, 1879)	Negastriinae	Otel1	JEBP597-13	SDNCU-A0171	BOLD:ACI5898	KM612877	Japan	Aichi	Toyota, Togari	LF
Oedostethus (Oedostethus) telluris (Lewis, 1879)	Negastriinae	Otel2	JEBP598-13	SDNCU-A0186	BOLD:ACI5898	KM612876	Japan	Aichi	Toyohashi, Kamo
Orithales serraticornis yatsuensis Kishii, 1966	Dendrometrinae	Osery1	JEBP596-13	SDNCU-A0887	BOLD:ABW9509*	KM612878	Japan	Gifu	Takayama, Asahi, Kurumijima
Parabetarmon carinicephalus (Miwa, 1931)	Elaterinae	Pcar1	JEBP607-13	SDNCU-A0717	BOLD:ACI5276	KM612879	Japan	Okinawa	Ishigaki Isl., Nagura
Paracardiophorus lewisi lewisi Fleutiaux, 1902	Cardiophorinae	Plew2	JEBP666-13	SDNCU-A0548	BOLD:ACI7029	KM612880	Japan	Kagawa	Takamatsu, Kagawa, Ohno
Paracardiophorus lewisi lewisi Fleutiaux, 1902	Cardiophorinae	Plew3	JEBP667-13	SDNCU-A0814	BOLD:ACI7030	KM612881	Japan	Kanagawa	Ashigarakami, Kita, Minase river
Paracardiophorus nakanei hondoensis Ôhira, 1997	Cardiophorinae	Pnakh1	JEBP678-13	SDNCU-A0320	BOLD:ACI6391	KM612883	Japan	Oita	Yufuin
Paracardiophorus nakanei hondoensis Ôhira, 1997	Cardiophorinae	Pnakh2	JEBP679-13	SDNCU-A0833	BOLD:ACI6391	KM612882	Japan	Hiroshima	Onomichi, Ikuchijima, Setoda
Paracardiophorus nakanei hondoensis Ôhira, 1997	Cardiophorinae	Pnakh3	JEBP680-13	SDNCU-A0849	BOLD:ACI6389	KM612884	Japan	Kyoto	Uji, Makishima, Uji river
Paracardiophorus opacus (Lewis, 1894)	Cardiophorinae	Popa1	JEBP692-13	SDNCU-A0824	BOLD:ACI6387	KM612885	Japan	Shizuoka	Hamamatsu, Tenryu river
Paracardiophorus pullatus pullatus (Candèze, 1873)	Cardiophorinae	Ppulp1	JEBP694-13	SDNCU-A0234	BOLD:ACI6388	KM612886	Japan	Aichi	Okazaki, Kuwabara
Paracardiophorus pullatus pullatus (Candèze, 1873)	Cardiophorinae	Ppulp2	JEBP695-13	SDNCU-A0808	BOLD:ACI6389	KM612889	Japan	Aichi	Tahara, Koshiodzu, Atsumino-mori
Paracardiophorus pullatus pullatus (Candèze, 1873)	Cardiophorinae	Ppulp3	JEBP696-13	SDNCU-A0816	BOLD:ACI6389	KM612888	Japan	Ehime	Imabari, Tamagawa, Ryuokakami Rikiishi
Paracardiophorus pullatus pullatus (Candèze, 1873)	Cardiophorinae	Ppulp4	JEBP697-13	SDNCU-A0836	BOLD:ACI6390	KM612887	Japan	Hiroshima	Onomichi, Mukaishima
Paracardiophorus pullatus pullatus (Candèze, 1873)	Cardiophorinae	Ppulp5	JEBP698-13	SDNCU-A0809	BOLD:ACI6391	KM612891	Japan	Aichi	Nukata, Mt. Sangane
Paracardiophorus pullatus yasudai Ôhira, 1986	Cardiophorinae	Ppuly1	JEBP699-13	SDNCU-A0501	BOLD:ACI6387	KM612890	Japan	Hokkaido	Kawakami, Teshikaga, Kawayu Mt. Iou
Paracardiophorus sequens sequens (Candèze, 1873)	Cardiophorinae	Pseqs2	JEBP701-13	SDNCU-A0319	BOLD:ACI6388	KM612893	Japan	Aichi	Gamagori, Mikawa-ooshima
Paracardiophorus sequens sequens (Candèze, 1873)	Cardiophorinae	Pseqs3	JEBP702-13	SDNCU-A0815	BOLD:ACI6390	KM612892	Japan	Ehime	Imabari, Tamagawa, Ryuokakami Rikiishi
Paracardiophorus sequens sequens (Candèze, 1873)	Cardiophorinae	Pseqs4	JEBP703-13	SDNCU-A0817	BOLD:ACI6388	KM612896	Japan	Aichi	Tahara, Akabane beach
Paracardiophorus sequens sequens (Candèze, 1873)	Cardiophorinae	Pseqs5	JEBP704-13	SDNCU-A0818	BOLD:ACI6388	KM612895	Japan	Osaka	Hannan, Ozaki, Ozakihama
Paracardiophorus sequens sequens (Candèze, 1873)	Cardiophorinae	Pseqs6	JEBP705-13	SDNCU-A0909	BOLD:ACI6274	KM612894	Japan	Shimane	Ohda, Nima, Kotogahama
Paracardiophorus tokara tokara Nakane et Kishii, 1955	Cardiophorinae	Ptok1	JEBP709-13	SDNCU-A0502	BOLD:ACI6451	KM612897	Japan	Okinawa	Gahijima
Parallelostethus sakishimensis (Ôhira, 1967)	Elaterinae	Psak1	JEBP700-13	SDNCU-A0539	BOLD:ACI6295	KM612898	Japan	Okinawa	Tarama-jima, Nakasuji
Paraphotistus niger (Miwa, 1928)	Dendrometrinae	Pnig1	JEBP681-13	SDNCU-A0227	BOLD:ACI6608	KM612899	Japan	Gifu	Kani, Kukuri
Parasilesis musculus musculus (Candèze, 1873)	Elaterinae	Pmusm1	JEBP671-13	SDNCU-A0199	BOLD:ACI6938	KM612902	Japan	Aichi	Toyota, Mt. Mikuni	WB, CO, PO, GF, LF
Parasilesis musculus musculus (Candèze, 1873)	Elaterinae	Pmusm2	JEBP672-13	SDNCU-A0495	BOLD:ACI6938	KM612903	Japan	Hokkaido	Kushiro, Lake Harutori
Parasilesis musculus musculus (Candèze, 1873)	Elaterinae	Pmusm3	JEBP673-13	SDNCU-A0786	BOLD:ACI6938	KM612904	Japan	Hokkaido	Monbetsu, Takinoue
Parasilesis musculus musculus (Candèze, 1873)	Elaterinae	Pmusm4	JEBP674-13	SDNCU-A0787	BOLD:ACI6938	KM612901	Japan	Iwate	Shiwa, Shiwa
Parasilesis musculus musculus (Candèze, 1873)	Elaterinae	Pmusm5	JEBP675-13	SDNCU-A0788	BOLD:ACI6093	KM612900	Japan	Oita	Yufuin
Parasilesis musculus musculus (Candèze, 1873)	Elaterinae	Pmusm6	JEBP676-13	SDNCU-A0789	BOLD:ACI6094	KM612906	Japan	Tokyo	Hachijo Isl., Nakanogo
Parasilesis musculus musculus (Candèze, 1873)	Elaterinae	Pmusm7	JEBP677-13	SDNCU-A0806	BOLD:ACI6938	KM612905	Japan	Hokkaido	Shimamaki, Shimamaki
Parasilesis okinawensis okinawaneis Miwa, 1928	Elaterinae	Poki1	JEBP687-13	SDNCU-A0487	BOLD:ACI5906	KM612907	Japan	Okinawa	Iriomote Isl., Uehara, Funaura
Parasilesis shirozui Kishii, 1959	Elaterinae	Pshi1	JEBP706-13	SDNCU-A0421	BOLD:ACI6094	KM612908	Japan	Kagoshima	Amami-Oshima, Sutaruma rindo
Parathous comes comes (Lewis, 1894)	Dendrometrinae	Pcom1	JEBP608-13	SDNCU-A0149	BOLD:ACI6168	KM612911	Japan	Aichi	Toyota, Inabu, Mennoki
Parathous comes comes (Lewis, 1894)	Dendrometrinae	Pcom2	JEBP609-13	SDNCU-A0760	BOLD:ACI6166	KM612909	Japan	Nara	Yoshino, Kamikitayama, Mt. Sanzukochiyama
Parathous comes comes (Lewis, 1894)	Dendrometrinae	Pcom3	JEBP610-13	SDNCU-A0774	BOLD:ACI6167	KM612910	Japan	Ehime	Niihama, Mt. Besshi Dozangoe
Parathous porrecticollis (Lewis, 1894)	Dendrometrinae	Ppor1	JEBP693-13	SDNCU-A0601	BOLD:ACI6723	KM612912	Japan	Hokkaido	Kushiro, Lake Harutori
Pectocera amamiinsulana amamiinsulana Nakane, 1957	Oxynopterinae	Pama1	JEBP602-13	SDNCU-A0397	BOLD:ACI6852	KM612915	Japan	Kagoshima	Amami-Oshima, Yamato, Naon
Pectocera amamiinsulana amamiinsulana Nakane, 1957	Oxynopterinae	Pama2	JEBP603-13	SDNCU-A0417	BOLD:ACI6852	KM612916	Japan	Kagoshima	Amami-Oshima, Santaro toge
Pectocera formosana Kishii, 1990	Oxynopterinae	Pfom1	JEBP616-13	SDNCU-A0881	BOLD:ACI6397	KM612917	Taiwan	Nantou	Meifeng
Pectocera fortunei fortunei Candèze, 1873	Oxynopterinae	Pforf1	JEBP618-13	SDNCU-A0150	BOLD:ACI5777	KM612919	Japan	Aichi	Toyokawa, Hagi, Zenjuzenji
Pectocera fortunei fortunei Candèze, 1873	Oxynopterinae	Pforf2	JEBP627-13	SDNCU-A0391	BOLD:ACI5777	KM612928	Japan	Gifu	Kamo, Tomika, Hanyugaoka-koen
Pectocera fortunei fortunei Candèze, 1873	Oxynopterinae	Pforf3	JEBP637-13	SDNCU-A0392	BOLD:ACI5777	KM612938	Japan	Kanagawa	Kawasaki, Ikuta-ryokuchi
Pectocera fortunei fortunei Candèze, 1873	Oxynopterinae	Pforf4	JEBP648-13	SDNCU-A0393	BOLD:ACI5777	KM612948	Japan	Ehime	Imabari, Mt. Chikami
Pectocera fortunei fortunei Candèze, 1873	Oxynopterinae	Pforf5	JEBP659-13	SDNCU-A0394	BOLD:ACI5777	KM612959	Japan	Hiroshima	Onomichi, Ikuchijima, Mt. Kannon
Pectocera fortunei fortunei Candèze, 1873	Oxynopterinae	Pforf6	JEBP662-13	SDNCU-A0395	BOLD:ACI5777	KM612962	Japan	Aichi	Toyota, Nakagane
Pectocera fortunei fortunei Candèze, 1873	Oxynopterinae	Pforf7	JEBP663-13	SDNCU-A0396	BOLD:ACI5955	KM612963	Japan	Ehime	Imabari, Hakatajima, Mt. Hoko
Pectocera fortunei fortunei Candèze, 1873	Oxynopterinae	Pforf8	JEBP664-13	SDNCU-A0398	BOLD:ACI5777	KM612964	Japan	Ehime	Niihama, Mt. Nishiakaishi
Pectocera fortunei fortunei Candèze, 1873	Oxynopterinae	Pforf9	JEBP665-13	SDNCU-A0407	BOLD:ACI5955	KM612965	Japan	Ehime	Imabari, Hakatajima, Mt. Hoko
Pectocera fortunei fortunei Candèze, 1873	Oxynopterinae	Pforf10	JEBP619-13	SDNCU-A0408	BOLD:ACI5777	KM612920	Japan	Ehime	Imabari, Mt. Chikami
Pectocera fortunei fortunei Candèze, 1873	Oxynopterinae	Pforf11	JEBP620-13	SDNCU-A0439	BOLD:ACI5777	KM612921	Japan	Fukushima	Nishishirakawa, Nishigou, Mabune
Pectocera fortunei fortunei Candèze, 1873	Oxynopterinae	Pforf12	JEBP621-13	SDNCU-A0443	BOLD:ACI5955	KM612922	Japan	Kyoto	Uji, Uji-kozakura
Pectocera fortunei fortunei Candèze, 1873	Oxynopterinae	Pforf13	JEBP622-13	SDNCU-A0462	BOLD:ACI5777	KM612923	Japan	Ehime	Imabari, Namikata, Ohsumihana
Pectocera fortunei fortunei Candèze, 1873	Oxynopterinae	Pforf14	JEBP623-13	SDNCU-A0463	BOLD:ACI5777	KM612924	Japan	Ehime	Kumakogen, Mt. Ishizuchi
Pectocera fortunei fortunei Candèze, 1873	Oxynopterinae	Pforf15	JEBP624-13	SDNCU-A0466	BOLD:ACI5955	KM612925	Japan	Nagasaki	Tsushima, Izuhara, Mt. Tatara
Pectocera fortunei fortunei Candèze, 1873	Oxynopterinae	Pforf16	JEBP625-13	SDNCU-A0551	BOLD:ACI5956	KM612926	Japan	Fukuoka	Soeda, Mt. Hiko
Pectocera fortunei fortunei Candèze, 1873	Oxynopterinae	Pforf17	JEBP626-13	SDNCU-A0557	BOLD:ACI5777	KM612927	Japan	Aichi	Shinshiro, Hitokuwada
Pectocera fortunei fortunei Candèze, 1873	Oxynopterinae	Pforf21	JEBP628-13	SDNCU-A0573	BOLD:ACI5777	KM612929	Japan	Ehime	Imabari, Hakatajima, Mt. Hoko
Pectocera fortunei fortunei Candèze, 1873	Oxynopterinae	Pforf22	JEBP629-13	SDNCU-A0560	BOLD:ACI5777	KM612930	Japan	Ehime	Niihama, Mt. Nishiakaishi
Pectocera fortunei fortunei Candèze, 1873	Oxynopterinae	Pforf23	JEBP630-13	SDNCU-A0561	BOLD:ACI5955	KM612931	Japan	Aichi	Toyota, Wago, Tanishiike
Pectocera fortunei fortunei Candèze, 1873	Oxynopterinae	Pforf24	JEBP631-13	SDNCU-A0562	BOLD:ACI5777	KM612932	Japan	Ehime	Imabari, Hakatajima, Mt. Hoko
Pectocera fortunei fortunei Candèze, 1873	Oxynopterinae	Pforf25	JEBP632-13	SDNCU-A0563	BOLD:ACI5955	KM612933	Japan	Aichi	Okazaki, Ikegane
Pectocera fortunei fortunei Candèze, 1873	Oxynopterinae	Pforf26	JEBP633-13	SDNCU-A0568	BOLD:ACI5955	KM612934	Japan	Kyoto	Uji, Uji-kozakura
Pectocera fortunei fortunei Candèze, 1873	Oxynopterinae	Pforf27	JEBP634-13	SDNCU-A0586	BOLD:ACI5955	KM612935	Japan	Kyoto	Uji, Uji-kozakura
Pectocera fortunei fortunei Candèze, 1873	Oxynopterinae	Pforf28	JEBP635-13	SDNCU-A0590	BOLD:ACI5955	KM612936	Japan	Ehime	Imabari, Ohmishima, Mt. Washigato
Pectocera fortunei fortunei Candèze, 1873	Oxynopterinae	Pforf29	JEBP636-13	SDNCU-A0591	BOLD:ACI5955	KM612937	Japan	Ehime	Imabari, Ohmishima, Mt. Washigato
Pectocera fortunei fortunei Candèze, 1873	Oxynopterinae	Pforf30	JEBP638-13	SDNCU-A0592	BOLD:ACI5777	KM612939	Japan	Ehime	Imabari, Ohshima, Mt. Karei
Pectocera fortunei fortunei Candèze, 1873	Oxynopterinae	Pforf31	JEBP639-13	SDNCU-A0593	BOLD:ACI5777	KM612918	Japan	Ehime	Imabari, Ohshima, Mt. Karei
Pectocera fortunei fortunei Candèze, 1873	Oxynopterinae	Pforf32	JEBP640-13	SDNCU-A0598	BOLD:ACI5777	KM612940	Japan	Aichi	Toyota, Shimoyama, Lake Mikawa
Pectocera fortunei fortunei Candèze, 1873	Oxynopterinae	Pforf33	JEBP641-13	SDNCU-A0619	BOLD:ACI5777	KM612941	Japan	Nagano	Matsumoto, Satoyamabe, Fujii
Pectocera fortunei fortunei Candèze, 1873	Oxynopterinae	Pforf34	JEBP642-13	SDNCU-A0766	BOLD:ACI5777	KM612942	Japan	Kyoto	Uji, Makishima, Mt. Makio
Pectocera fortunei fortunei Candèze, 1873	Oxynopterinae	Pforf35	JEBP643-13	SDNCU-A0828	BOLD:ACI5955	KM612943	Japan	Hiroshima	Onomichi, Mukaishima
Pectocera fortunei fortunei Candèze, 1873	Oxynopterinae	Pforf36	JEBP644-13	SDNCU-A0829	BOLD:ACI5955	KM612944	Japan	Hiroshima	Onomichi, Mukaishima
Pectocera fortunei fortunei Candèze, 1873	Oxynopterinae	Pforf37	JEBP645-13	SDNCU-A0830	BOLD:ACI5777	KM612945	Japan	Hiroshima	Onomichi, Innoshima, Shigei
Pectocera fortunei fortunei Candèze, 1873	Oxynopterinae	Pforf38	JEBP646-13	SDNCU-A0843	BOLD:ACI5777	KM612946	Japan	Kyoto	Uji, Ujirenge
Pectocera fortunei fortunei Candèze, 1873	Oxynopterinae	Pforf39	JEBP647-13	SDNCU-A0844	BOLD:ACI5955	KM612947	Japan	Kyoto	Uji, Ujisatojiri
Pectocera fortunei fortunei Candèze, 1873	Oxynopterinae	Pforf40	JEBP649-13	SDNCU-A0845	BOLD:ACI5955	KM612949	Japan	Kyoto	Uji, Ujiyamada
Pectocera fortunei fortunei Candèze, 1873	Oxynopterinae	Pforf41	JEBP650-13	SDNCU-A0846	BOLD:ACI5955	KM612950	Japan	Kyoto	Uji, Ujihigashiuchi
Pectocera fortunei fortunei Candèze, 1873	Oxynopterinae	Pforf42	JEBP651-13	SDNCU-A0857	BOLD:ACI5777	KM612951	Japan	Aichi	Okazaki, Ikegane
Pectocera fortunei fortunei Candèze, 1873	Oxynopterinae	Pforf43	JEBP652-13	SDNCU-A0871	BOLD:ACI5956	KM612952	Japan	Miyazaki	Higashimorokata, Aya, Mt. Oomori
Pectocera fortunei fortunei Candèze, 1873	Oxynopterinae	Pforf44	JEBP653-13	SDNCU-A0872	BOLD:ACI5777	KM612953	Japan	Ehime	Kita, Uchiko, Shishigoe-touge
Pectocera fortunei fortunei Candèze, 1873	Oxynopterinae	Pforf45	JEBP654-13	SDNCU-A0873	BOLD:ACI5777	KM612954	Japan	Ehime	Uwajima, Mt. Onigajyo
Pectocera fortunei fortunei Candèze, 1873	Oxynopterinae	Pforf46	JEBP655-13	SDNCU-A0874	BOLD:ACI5777	KM612955	Japan	Ehime	Toon, Mt. Saragamine
Pectocera fortunei fortunei Candèze, 1873	Oxynopterinae	Pforf47	JEBP656-13	SDNCU-A0875	BOLD:ACI5777	KM612956	Japan	Ehime	Nishiuwa, Ikata, Mt. Garan
Pectocera fortunei fortunei Candèze, 1873	Oxynopterinae	Pforf48	JEBP657-13	SDNCU-A0876	BOLD:ACI5777	KM612957	Japan	Ehime	Saijo, Tanbara, Shikawa
Pectocera fortunei fortunei Candèze, 1873	Oxynopterinae	Pforf49	JEBP658-13	SDNCU-A0877	BOLD:ACI5777	KM612958	Japan	Ehime	Imabari, Ohshima, Mt. Nenbutsu
Pectocera fortunei fortunei Candèze, 1873	Oxynopterinae	Pforf50	JEBP660-13	SDNCU-A0878	BOLD:ACI5777	KM612960	Japan	Ehime	Imabari, Ohshima, Mt. Nenbutsu
Pectocera fortunei fortunei Candèze, 1873	Oxynopterinae	Pforf51	JEBP661-13	SDNCU-A0935	BOLD:ACI5777	KM612961	Japan	Ehime	Kumakogen, Mt. Ishizuchi
Pectocera maruyamai Kishii, 2001	Oxynopterinae	Pmar1	JEBP670-13	SDNCU-A0870	BOLD:ACI6881	KM612966	Japan	Okinawa	Kumejima, Mt. Daruma
Pectocera sp.	Oxynopterinae	Psp1	JEBP707-13	SDNCU-A0879	BOLD:ACI5955	KM612914	Korea	Hongcheon	Gang-Won-Do, Pungsan-Ri
Pectocera sp.	Oxynopterinae	Psp2	JEBP708-13	SDNCU-A0880	BOLD:ACI5955	KM612913	Korea	Chuncheon-Si	Gang-Won-Do, Bangha-Ri
Pectocera yaeyamana W. Suzuki, 1976	Oxynopterinae	Pyae1	JEBP714-13	SDNCU-A0869	BOLD:ACI6880	KM612967	Japan	Okinawa	Ishigaki Isl., Mt. Omoto
Pectocera yonaha Kishii, 1996	Oxynopterinae	Pyon1	JEBP716-13	SDNCU-A0404	BOLD:ACI5690	KM612968	Japan	Okinawa	Kunigami, Kunigami, Benogi
Platynychus ferrugineus (Lewis, 1894)	Cardiophorinae	Pfer1	JEBP611-13	SDNCU-A0428	BOLD:ACI6941	KM612969	Japan	Fukuoka	Itoshima, Shima, Keya
Platynychus ferrugineus (Lewis, 1894)	Cardiophorinae	Pfer2	JEBP612-13	SDNCU-A0812	BOLD:ACI6941	KM612970	Japan	Fukuoka	Munakata, Eguchi, Satsukimatsubara
Platynychus formosanus (Matsumura, 1910)	Cardiophorinae	Pfor1	JEBP617-13	SDNCU-A0486	BOLD:ACI6171	KM612971	Japan	Okinawa	Iriomote Isl., Uehara, Funaura
Platynychus formosanus (Matsumura, 1910)	Cardiophorinae	Ploo3	JEBP669-13	SDNCU-A0856	BOLD:ACI5496	KM612972	Japan	Okinawa	Ishigaki Isl., Yoshihara
Platynychus loochooensis (Kishii, 1979)	Cardiophorinae	Ploo1	JEBP668-13	SDNCU-A0420	BOLD:ACI5495	KM612973	Japan	Kagoshima	Amami-Oshima, Higashinakama
Platynychus nothus (Candèze, 1865)	Cardiophorinae	Pnot1	JEBP682-13	SDNCU-A0145	BOLD:ACI5182	KM612975	Japan	Aichi	Toyokawa, Ejima, Ikoino-hiroba	WB, CO, GF
Platynychus nothus (Candèze, 1865)	Cardiophorinae	Pnot2	JEBP683-13	SDNCU-A0172	BOLD:ACI5182	KM612974	Japan	Aichi	Toyota, Wago
Platynychus nothus (Candèze, 1865)	Cardiophorinae	Pnot3	JEBP684-13	SDNCU-A0810	BOLD:ACI5216	KM612978	Japan	Osaka	Matsubara, Wakabayashi, Yamato river
Platynychus nothus (Candèze, 1865)	Cardiophorinae	Pnot4	JEBP685-13	SDNCU-A0823	BOLD:ACI5181	KM612977	Japan	Shizuoka	Hamamatsu, Tenryu river
Platynychus nothus (Candèze, 1865)	Cardiophorinae	Pnot5	JEBP686-13	SDNCU-A0941	BOLD:ACI5360	KM612976	Japan	Fukuoka	Mii, Tachiarai, Nishibaru
Podeonius aquilus aquilus (Candèze, 1873)	Elaterinae	Paqua1	JEBP604-13	SDNCU-A0918	BOLD:ACI5335	KM612980	Japan	Hiroshima	Hatsukaichi, Miyajima
Podeonius aquilus ryukyuensis (Ôhira, 1968)	Elaterinae	Paqur1	JEBP605-13	SDNCU-A0640	BOLD:ACI5336	KM612979	Japan	Okinawa	Ishigaki Isl., Takeda-rindo
Priopus boninensis (van Zwaluwenburg, 1959)	Melanotinae	Pbon2	JEBP606-13	SDNCU-A0682	BOLD:ACI6370	KM612981	Japan	Tokyo	Ogasawara, Chichijima
Priopus ferrugineipennis ferrugineipennis (Miwa, 1927)	Melanotinae	Pferf1	JEBP613-13	SDNCU-A0730	BOLD:ACI5313	KM612983	Japan	Okinawa	Ishigaki Isl.
Priopus ferrugineipennis ferrugineipennis (Miwa, 1927)	Melanotinae	Pferf2	JEBP614-13	SDNCU-A0527	BOLD:ACI5313	KM612984	Japan	Okinawa	Iriomote Isl., Uehara, Funaura
Priopus ferrugineipennis kuniyoshii (Ôhira, 1967)	Melanotinae	Pferk1	JEBP615-13	SDNCU-A0518	BOLD:ACI5314	KM612982	Japan	Okinawa	Kunigami, Kunigami, Yona
Priopus yonaguni (Kishii, 1982)	Melanotinae	Pyng1	JEBP715-13	SDNCU-A0471	BOLD:ACI6345	KM612985	Japan	Okinawa	Yonaguni Isl., Iranda
Pristilophus onerosus (Lewis, 1894)	Dendrometrinae	Pone1	JEBP688-13	SDNCU-A0333	BOLD:ACI5298	KM612988	Japan	Kanagawa	Kawasaki, Ikuta-ryokuchi
Pristilophus onerosus (Lewis, 1894)	Dendrometrinae	Pone2	JEBP689-13	SDNCU-A0627	BOLD:ACI5298	KM612987	Japan	Tochigi	Sano, near Mt. Himuro
Pristilophus onerosus (Lewis, 1894)	Dendrometrinae	Pone3	JEBP690-13	SDNCU-A0652	BOLD:ACI5298	KM612989	Japan	Mie	Watarai, Taiki, Mt. Minamimata
Pristilophus onerosus (Lewis, 1894)	Dendrometrinae	Pone4	JEBP691-13	SDNCU-A0820	BOLD:ACI5298	KM612986	Japan	Aichi	Toyota, Unebehigashi
Pristilophus vagepictus (Lewis, 1894)	Dendrometrinae	Pvag1	JEBP710-13	SDNCU-A0157	BOLD:ACI6241	KM612990	Japan	Aichi	Toyokawa, Ejima, Ikoino-hiroba
Pristilophus vagepictus (Lewis, 1894)	Dendrometrinae	Pvag2	JEBP711-13	SDNCU-A0758	BOLD:ACI6242	KM612991	Japan	Kyoto	Kizugawa, Shimogawara, Kizugawa river
Pristilophus vagepictus (Lewis, 1894)	Dendrometrinae	Pvag3	JEBP712-13	SDNCU-A0825	BOLD:ACI6241	KM612992	Japan	Shizuoka	Hamamatsu, Tenryu river
Procraerus variegatus (Candèze, 1878)	Elaterinae	Pvar1	JEBP713-13	SDNCU-A0540	BOLD:ACI6322	KM612993	Japan	Okinawa	Ishigaki Isl., Nagura
Prodrasterius agnatus (Candèze, 1873)	Agrypninae	Pagn1	JEBP599-13	SDNCU-A0474	BOLD:ACI5762	KM612994	Japan	Saitama	Misato, Edogawa river	GF
Prodrasterius agnatus (Candèze, 1873)	Agrypninae	Pagn2	JEBP600-13	SDNCU-A0693	BOLD:ACI5762	KM612996	Japan	Osaka	Mishima, Shimamoto, Egawa
Prodrasterius agnatus (Candèze, 1873)	Agrypninae	Pagn3	JEBP601-13	SDNCU-A0826	BOLD:ACI5762	KM612995	Japan	Toyama	Uozu, Kyoden
Quasimus echigoanus Kishii, 1976	Negastriinae	Qech2	JEBP717-13	SDNCU-A0401	BOLD:ACI5224	KM612997	Japan	Aomori	Goshogawara, Mitori
Quasimus kyotoensis Kishii, 1966	Negastriinae	Qkyo1	JEBP718-13	SDNCU-A0585	BOLD:ACI5223	KM612998	Japan	Aichi	Okazaki, Nukata, Kashiyama, Oodanomori
Quasimus ovalis (Candèze, 1873)	Negastriinae	Qova2	JEBP719-13	SDNCU-A0314	BOLD:ACI5402	KM612999	Japan	Aichi	Nagoya, Chikusa, Heiwakouen
Reitterelater rugipennis (Lewis, 1894)	Elaterinae	Rrug1	JEBP721-13	SDNCU-A0223	BOLD:ACI6053	KM613001	Japan	Gifu	Ohno, Shirakawa, Ohshirakawa
Reitterelater rugipennis (Lewis, 1894)	Elaterinae	Rrug2	JEBP722-13	SDNCU-A0752	BOLD:ACI6053	KM613000	Japan	Ehime	Kamiukena, Kumakogen, Mt. Ishizuchi
Rismethus ryukyuensis Ôhira, 1999	Agrypninae	Rryu1	JEBP723-13	SDNCU-A0716	BOLD:ACI5896	KM613002	Japan	Okinawa	Ishigaki Isl., Nagura
Ryukyucardiophorus loochooensis (Miwa, 1934)	Cardiophorinae	Rloo1	JEBP720-13	SDNCU-A0511	BOLD:ACI6598	KM613003	Japan	Okinawa	Ishigaki Isl., Mt. Omoto
Sadoganus babai Ôhira, 1956	Elaterinae	Sbab1	JEBP724-13	SDNCU-A0537	BOLD:ACI5262	KM613004	Japan	Ehime	Kitauwa, Kihoku, Narukawa Valley
Selatosomus (Eanoides) puerilis (Candèze, 1873)	Dendrometrinae	Spue1	JEBP732-13	SDNCU-A0161	BOLD:ACI6196	KM613008	Japan	Aichi	Toyota
Selatosomus (Eanoides) puerilis (Candèze, 1873)	Dendrometrinae	Spue2	JEBP733-13	SDNCU-A0746	BOLD:ACI6196	KM613007	Japan	Yamanashi	Hokuto, Sutama, Masutomi-onsen
Selatosomus (Eanoides) puerilis (Candèze, 1873)	Dendrometrinae	Spue3	JEBP734-13	SDNCU-A0166	BOLD:ACI6196	KM613009	Japan	Aichi	Toyota, Mt. Mikuni
Selatosomus (Selatosomus) gloriosus chokaiensis Ôhira et Yasuda, 2007	Dendrometrinae	Sgloc1	JEBP729-13	SDNCU-A0373	BOLD:ACI5252	KM613005	Japan	Yamagata	Mt. Chokai
Selatosomus (Selatosomus) gloriosus gloriosus Kishii, 1955	Dendrometrinae	Sglog1	JEBP730-13	SDNCU-A0784	BOLD:ACI5252	KM613006	Japan	Hokkaido	Mt. Daiseppo
Selatosomus (Selatosomus) puncticollis Motschulsky, 1866	Dendrometrinae	Spun1	JEBP735-13	SDNCU-A0383	BOLD:ACI6607	KM613010	Japan	Fukushima	Fukushima, Mt. Issaikyo-Jyodotaira	WB, CO, PO, SP, SO, BP, MS, CR, CA, SB, GF
Selatosomus (Selatosomus) puncticollis Motschulsky, 1866	Dendrometrinae	Spun2	JEBP736-13	SDNCU-A0390	BOLD:ACI6607	KM613011	Japan	Hokkaido	Lake Mashu, Tenbodai
Selatosomus (Selatosomus) puncticollis Motschulsky, 1866	Dendrometrinae	Spun3	JEBP737-13	SDNCU-A0868	BOLD:ACI6607	KM613012	Japan	Miyagi	Mt. Zao
Selatosomus (Selatosomus) puncticollis Motschulsky, 1866	Dendrometrinae	Spun4	JEBP738-13	SDNCU-A0900	BOLD:ACI6607	KM613013	Japan	Yamagata	Mt. Iide
Sericus (Sericus) brunneus sachalinensis (Miwa, 1928)	Elaterinae	Sbrus1	JEBP727-13	SDNCU-A0644	BOLD:AAQ0077*	KM613016	Japan	Hokkaido	Kawakami, Teshikaga, Kawayu Mt. Iou
Sericus (Shirozulus) bifoveolatus (Lewis, 1894)	Elaterinae	Sbif1	JEBP725-13	SDNCU-A0290	BOLD:ACI6153	KM613014	Japan	Kyoto	Miyama, Ashiu
Sericus (Shirozulus) bifoveolatus (Lewis, 1894)	Elaterinae	Sbif2	JEBP726-13	SDNCU-A0687	BOLD:ACI6152	KM613015	Japan	Ehime	Niihama, Mt. Nishiyama
Sericus fugisanus (Lewis, 1894)	Elaterinae	Sfug1	JEBP728-13	SDNCU-A0287	BOLD:AAQ0077*	KM613017	Japan	Nara	Yoshino, Kamikitayama, Odaigahara
Stenagostus horioi (Kishii, 1955)	Dendrometrinae	Shor1	JEBP731-13	SDNCU-A0613	BOLD:ACI6052	KM613018	Japan	Hiroshima	Hiroshima, Asaminami, Numata Okuhata
Stenagostus umbratilis (Lewis, 1894)	Dendrometrinae	Sumb1	JEBP739-13	SDNCU-A0243	BOLD:ACI6115	KM613022	Japan	Nagano	Kiso, Kaida-kogen
Stenagostus umbratilis (Lewis, 1894)	Dendrometrinae	Sumb2	JEBP740-13	SDNCU-A0614	BOLD:ACI6115	KM613023	Japan	Aichi	Toyota, Wago, Tanishiike
Stenagostus umbratilis (Lewis, 1894)	Dendrometrinae	Sumb3	JEBP741-13	SDNCU-A0615	BOLD:ACI6117	KM613019	Japan	Kanagawa	Kawasaki, Ikuta-ryokuchi
Stenagostus umbratilis (Lewis, 1894)	Dendrometrinae	Sumb4	JEBP742-13	SDNCU-A0741	BOLD:ACI6115	KM613020	Japan	Nara	Yoshino, Kamikitayama, Mt. Sanzukochiyama
Stenagostus umbratilis (Lewis, 1894)	Dendrometrinae	Sumb5	JEBP743-13	SDNCU-A0851	BOLD:ACI6116	KM613021	Japan	Yamagata	Nishiokitama, Oguni
Tetrigus kusuii Ôhira, 1974	Agrypninae	Tkus1	JEBP744-13	SDNCU-A0697	BOLD:ACI5689	KM613024	Japan	Tokyo	Ogasawara, Hahajima, Mt. Kuwanoki
Tetrigus lewisi Candèze, 1873	Agrypninae	Tlew1	JEBP745-13	SDNCU-A0298	BOLD:ACI5706	KM613025	Japan	Kanagawa	Kawasaki, Ikuta-ryokuchi
Tetrigus lewisi Candèze, 1873	Agrypninae	Tlew2	JEBP746-13	SDNCU-A0919	BOLD:ACI5706	KM613026	Japan	Hiroshima	Hatsukaichi, Miyajima
Vuilletus crebrepunctatus (Nakane, 1959)	Elaterinae	Vcre1	JEBP747-13	SDNCU-A0538	BOLD:ACI6654	KM613027	Japan	Ehime	Niihama, Mt. Besshi Dozangoe
Vuilletus crebrepunctatus (Nakane, 1959)	Elaterinae	Vcre2	JEBP748-13	SDNCU-A0842	BOLD:ACI6655	KM613028	Japan	Kyoto	Tsuzuki, Ujitawara
Vuilletus viridis subopacus (Nakane, 1959)	Elaterinae	Vvirs1	JEBP749-13	SDNCU-A0228	BOLD:ACI5932	KM613029	Japan	Aichi	Toyota, Asahikougen, Genkimura
Vuilletus viridis subopacus (Nakane, 1959)	Elaterinae	Vvirs2	JEBP750-13	SDNCU-A0837	BOLD:ACI6655	KM613030	Japan	Kyoto	Uji, Makishima, Amagase
Vuilletus viridis viridis (Lewis, 1894)	Elaterinae	Vvirv1	JEBP751-13	SDNCU-A0911	BOLD:ACI6654	KM613031	Japan	Hiroshima	Hiroshima, Aki, Mt. Ege
Xanthopenthes granulipennis (Miwa, 1929)	Elaterinae	Xgra1	JEBP752-13	SDNCU-A0931	BOLD:ACI6502	KM613032	Japan	Okinawa	Kunigami, Kunigami, Benogi
Xanthopenthes konoi Nakane et Kishii, 1955	Elaterinae	Xkon1	JEBP753-13	SDNCU-A0220	BOLD:ACI6482	KM613033	Japan	Kagoshima	Amami-Oshima
Xanthopenthes konoi Nakane et Kishii, 1955	Elaterinae	Xkon2	JEBP754-13	SDNCU-A0930	BOLD:ACI5248	KM613034	Japan	Kagoshima	Yaku Isl., Santarou-touge
Yezohypnoidus aeneoniger aeneoniger (Miwa, 1928)	Dendrometrinae	Yaena1	JEBP755-13	SDNCU-A0493	BOLD:ACI6604	KM613035	Japan	Hokkaido	Kawakami, Teshikaga, Kawayu Mt. Iou
Yezohypnoidus aeneoniger emishi Kishii, 2004	Dendrometrinae	Yaene1	JEBP756-13	SDNCU-A0211	BOLD:ACI6605	KM613036	Japan	Aomori	Ajigasawa, Kousai-rindou
Yukoana carinicollis (Lewis, 1894)	Negastriinae	Ycar1	JEBP757-13	SDNCU-A0232	BOLD:ACI6164	KM613037	Japan	Aichi	Kitashitara, Shitara, Uradani
Yukoana carinicollis (Lewis, 1894)	Negastriinae	Ycar2	JEBP758-13	SDNCU-A0884	BOLD:ACI6165	KM613038	Japan	Kyoto	Miyama, Ashiu
Yukoana carinicollis (Lewis, 1894)	Negastriinae	Ycar3	JEBP759-13	SDNCU-A0214	BOLD:ACI6164	KM613039	Japan	Aomori	Hirakawa, Yunosawa
Zorochros (Yamatostrius) albipilis (Candèze, 1873)	Negastriinae	Zalb1	JEBP760-13	SDNCU-A0230	BOLD:ACI6465	KM613040	Japan	Aichi	Gamagori, Mikawa-ooshima
Zorochros (Yamatostrius) osawai (Ôhira, 1972)	Negastriinae	Zosa1	JEBP762-13	SDNCU-A0920	BOLD:ACI6465	KM613042	Japan	Hiroshima	Hiroshima, Ninoshima
Zorochros (Zorochros) lewisi (Schwarz, 1907)	Negastriinae	Zlew2	JEBP761-13	SDNCU-A0859	BOLD:ACI5808	KM613041	Japan	Miyagi	Kurokawa, Taiwa, Masuzawa
Names of subgenus, when available, are shown in parentheses following genus name.
a BIN analysis on the BOLD Workbench was performed on 8 Feb, 2014. Asterisks show the BIN shared with foreign species registerd in BOLD.
b WB, wheat, barley, oats and/or rye; MI, millet and/or Japanese millet; CO, corn for food; PO, potato; SP, sweet potato; BP, snap bean, kidney bean, adzuki beana and/or blackeyed pea; PN, peanut; EP, eggplant; MS, melons, squashes; CR, cabbage, radish, Chinese cabbage, turnip and/or califlower; CA, carrot; ST, strawberry; Ci, citrus; TO, tobacco; SB, sugar beet; SC, sugar cane; CS, corn and/or s…
c The following three pest species (subspecies) are not included in this list: Agriotes ogurae fuscicollis Miwa, 1928 (WH, MI, MA, PO, SP, SO, MS, CR, SB, CS, GF, CF); Melanotus fortnumi yezoensis Ôhira, 1992 (SO); Melanotus sakishimensis Ôhira, 1982 (SC).
d Listed in the book "Major insect and other pests of economic plants in Japan, rivised edition" edited and published by the Japanese society of applied entomology and zoology (2006).
