# Supplementary material for: DNA Barcoding of Japanese Click Beetles (Coleoptera, Elateridae)
Source: PLoS One. 2015 Jan 30;10(1):e0116612. doi: 10.1371/journal.pone.0116612 (PMC4312051; doi:10.1371/journal.pone.0116612)
Supplement: S2 Table — (XLSX) [file pone.0116612.s006.xlsx]

## Sheet: Sheet1
Table S2. List of the genera analyzed in this study
GENUS	SPECIES NUMBER	BARCODE NUMBER	NJ TREE (FIGURE S1)	MAX P-DIST	NOTE: N represents the species number
Abelater	2	2	Polyphyly	15
Acteniceromorphus	4	7	Paraphyly	14.5	Corymbitodes is nested in
Actenicerus	20	79	Monophyly	17.4
Adelocera	1	3	Monophyly	N/A
Aeoloderma	1	1	N/A	N/A
Aganohypoganus	1	2	Monophyly	N/A
Agaripenthes	1	3	Monophyly	N/A
Agriotes	3	4	Monophyly	13.2
Agrypnus	13	50	Polyphyly	19.4	Subgenera Colaulon (N=5), Agrypnus (N=6) are each monophyletic
Allocardiophorus	1	1	N/A	N/A
Ampedus	26	46	Paraphyly	15.44	Reittelater is nested in
Anostirus	2	4	Monophyly	8.65
Ascoliocerus	2	5	Monophyly	5.2
Athousius	1	1	N/A	N/A
Babadrasterius	1	2	Monophyly	N/A
Calambus	2	6	Monophyly	8.93
Campsosternus	2	4	Monophyly	3.68
Cardiophorus	2	3	Monophyly	17.43
Chatanayus	2	2	Monophyly	9.62
Cidnopus	1	3	Monophyly	N/A
Corymbitodes	4	8	Monophyly	12.43
Cryptalaus	2	9	Monophyly	11.37
Csikia	1	1	N/A	N/A
Dalopius	7	9	Monophyly	7.03
Danosoma	1	1	N/A	N/A
Denticollis	3	11	Monophyly	14.81
Displatynychus	2	3	Monophyly	11.24
Dolerosomus	1	6	Monophyly	N/A
Ectamenogonus	1	1	N/A	N/A
Ectinoides	1	2	Monophyly	N/A
Ectinus	8	19	Polyphyly	16.21
Fleutiauxellus	7	9	Monophyly	12.69
Gamepenthes	3	8	Polyphyly	16.21
Glyphonyx	5	8	Paraphyly	16.53	Parasilesis is nested in
Harminius	2	3	Monophyly	13.76
Haterumelater	2	2	Polyphyly	16.21
Hayekpenthes	1	1	N/A	N/A
Hemicrepidius	6	20	Paraphyly	17.43	Subgenera Heterathous (N=2), Medakathous (N=2), Miwacrepidius (N=2), Pseudoathous (N=13), Agrypnus (N=6) are each monophyletic. Subgenus Yukara is singleton.
Hemiops	1	1	N/A	N/A
Heteroderes	2	3	Paraphyly	11.62	Babadrasterius is nested in
Homotechnes	3	84	Monophyly	7.34
Hypnoidus	1	3	Monophyly	N/A
Hypoganus	1	1	N/A	N/A
Hypolithus	1	1	N/A	N/A
Ischiodontus	1	1	N/A	N/A
Kometsukia	1	1	N/A	N/A
Lacon	5	6	Polyphyly	18.96	Subgenus Alaotypus (N=3) is monophyletic
Lanecarus	1	2	Monophyly	N/A
Limoniscus	6	12	Polyphyly	18.81
Limonius	3	9	Monophyly	11.77
Liotrichus	1	1	N/A	N/A
Ludioschema	3	3	Monophyly	15.14
Megapenthes	2	2	Polyphyly	14.68
Melanotus	21	85	Monophyly	17.76
Meristhus	1	1	N/A	N/A
Mosotalesus	1	2	Monophyly	N/A
Mucromorphus	1	3	Monophyly	N/A
Mulsanteus	1	7	Monophyly	N/A
Neopenthes	1	1	N/A	N/A
Neopristilophus	1	3	Monophyly	N/A
Nipponoelater	4	9	Monophyly	14.09
Oedostethus	6	7	Polyphyly	14.22
Orithales	1	1	N/A	N/A
Parabetarmon	1	1	N/A	N/A
Paracardiophorus	6	18	Monophyly	12.39
Parallelostethus	1	1	N/A	N/A
Paraphotistus	1	1	N/A	N/A
Parasilesis	3	9	Monophyly	8.04
Parathous	2	4	Monophyly	14.53
Pectocera	6	56	Monophyly	7.8
Platynychus	4	10	Monophyly	14.83
Podeonius	1	2	Monophyly	N/A
Priopus	3	5	Monophyly	14.83
Pristilophus	2	7	Monophyly	18.17
Procraerus	1	1	N/A	N/A
Prodrasterius	1	3	Monophyly	N/A
Quasimus	3	3	Monophyly	13.91
Reitterelater	1	2	Monophyly	N/A
Rismethus	1	1	N/A	N/A
Ryukyucardiophorus	1	1	N/A	N/A
Sadoganus	1	1	N/A	N/A
Selatosomus	2	9	Monophyly	16.06
Sericus	3	4	Monophyly	13.3
Stenagostus	2	6	Monophyly	15.44
Tetrigus	2	3	Monophyly	7.95
Vuilletus	2	5	Monophyly	10.09
Xanthopenthes	2	3	Monophyly	5.2
Yezohypnoidus	1	2	Monophyly	N/A
Yukoana	1	3	Monophyly	N/A
Zorochros	3	3	Monophyly	16.21
TOTAL	272	762
